# Supplementary material for: Ultra-deep sequencing reveals dramatic alteration of organellar genomes in Physcomitrella patens due to biased asymmetric recombination
Source: Commun Biol. 2021 May 27;4:633. doi: 10.1038/s42003-021-02141-x (PMC8159992; doi:10.1038/s42003-021-02141-x)
Supplement: Supplementary file 4 — Supplementary Data 1 [file 42003_2021_2141_MOESM4_ESM.xlsx]

## Sheet: Supp_Data 1
Supplementary Data 1. Ratio of 150 bp-reads mapped to WT genomes with allowing mismatches.
Number of mismatch		Number of reads mapped on CP	Percentage CP	Cumulative percentage CP		Number of reads mapped on MT	Percentage MT	Cumulative percentage MT		Number of reads mapped on Nucleus	Percentage Nucleus	Cumulative percentage Nucleus
0		15505398	70.56	70.56		1942134	71.18	71.18		30565961	71.65	71.65
1		2461353	11.2	81.76		314028	11.51	82.69		4654218	10.91	82.56
2		1085512	4.94	86.7		133820	4.9	87.59		1991007	4.67	87.23
3		662361	3.01	89.72		79755	2.92	90.51		1192642	2.8	90.02
4		446001	2.03	91.75		52786	1.93	92.45		795827	1.87	91.89
5		325467	1.48	93.23		38458	1.41	93.86		577413	1.35	93.24
6		246501	1.12	94.35		28659	1.05	94.91		433651	1.02	94.26
7		191274	0.87	95.22		21879	0.8	95.71		335064	0.79	95.04
8		151236	0.69	95.91		17141	0.63	96.34		265942	0.62	95.67
9		122834	0.56	96.47		13749	0.5	96.84		215658	0.51	96.17
10		100933	0.46	96.93		11263	0.41	97.26		178328	0.42	96.59
11		84771	0.39	97.31		9293	0.34	97.6		149882	0.35	96.94
12		71221	0.32	97.64		7936	0.29	97.89		126926	0.3	97.24
13		59608	0.27	97.91		6565	0.24	98.13		107868	0.25	97.49
14		50470	0.23	98.14		5438	0.2	98.33		92766	0.22	97.71
15		43474	0.2	98.34		4748	0.17	98.5		80019	0.19	97.9
16		38689	0.18	98.51		4054	0.15	98.65		70476	0.17	98.06
17		33483	0.15	98.66		3610	0.13	98.78		62699	0.15	98.21
18		29586	0.13	98.8		3216	0.12	98.9		56331	0.13	98.34
19		25561	0.12	98.92		2764	0.1	99		50145	0.12	98.46
20		22682	0.1	99.02		2455	0.09	99.09		45060	0.11	98.57
21		20033	0.09	99.11		2205	0.08	99.17		40599	0.1	98.66
22		17911	0.08	99.19		2043	0.07	99.25		36813	0.09	98.75
23		16463	0.07	99.27		1718	0.06	99.31		33300	0.08	98.83
24		14576	0.07	99.33		1550	0.06	99.37		30533	0.07	98.9
25		12782	0.06	99.39		1365	0.05	99.42		28007	0.07	98.96
26		11575	0.05	99.44		1218	0.04	99.46		25514	0.06	99.02
27		10652	0.05	99.49		1126	0.04	99.5		23957	0.06	99.08
28		9426	0.04	99.54		962	0.04	99.54		21730	0.05	99.13
29		9123	0.04	99.58		837	0.03	99.57		20198	0.05	99.18
30		7881	0.04	99.61		792	0.03	99.6		18595	0.04	99.22
31		7748	0.04	99.65		744	0.03	99.62		17452	0.04	99.26
32		6881	0.03	99.68		595	0.02	99.65		16341	0.04	99.3
33		6312	0.03	99.71		590	0.02	99.67		15043	0.04	99.33
34		5482	0.02	99.73		537	0.02	99.69		13958	0.03	99.37
35		4850	0.02	99.75		492	0.02	99.71		13360	0.03	99.4
36		4503	0.02	99.78		441	0.02	99.72		12471	0.03	99.43
37		4253	0.02	99.79		394	0.01	99.74		11687	0.03	99.46
38		3765	0.02	99.81		400	0.01	99.75		10913	0.03	99.48
39		3756	0.02	99.83		345	0.01	99.76		10093	0.02	99.5
40		3265	0.01	99.84		322	0.01	99.78		9518	0.02	99.53
41		3011	0.01	99.86		315	0.01	99.79		9046	0.02	99.55
42		2918	0.01	99.87		290	0.01	99.8		8752	0.02	99.57
43		2427	0.01	99.88		262	0.01	99.81		7889	0.02	99.59
44		2366	0.01	99.89		247	0.01	99.82		7842	0.02	99.61
45		2108	0.01	99.9		243	0.01	99.83		7423	0.02	99.62
46		2070	0.01	99.91		215	0.01	99.83		6905	0.02	99.64
47		1705	0.01	99.92		212	0.01	99.84		6562	0.02	99.65
48		1993	0.01	99.93		208	0.01	99.85		6023	0.01	99.67
49		1699	0.01	99.94		181	0.01	99.86		5690	0.01	99.68
50		1392	0.01	99.94		166	0.01	99.86		5462	0.01	99.69
51		1311	0.01	99.95		158	0.01	99.87		5090	0.01	99.71
52		1032	0	99.95		175	0.01	99.87		4911	0.01	99.72
53		977	0	99.96		114	0	99.88		4606	0.01	99.73
54		919	0	99.96		125	0	99.88		4435	0.01	99.74
55		1368	0.01	99.97		129	0	99.89		4230	0.01	99.75
56		904	0	99.97		101	0	99.89		4000	0.01	99.76
57		924	0	99.98		101	0	99.89		4062	0.01	99.77
58		737	0	99.98		99	0	99.9		4015	0.01	99.78
59		717	0	99.98		98	0	99.9		4415	0.01	99.79
60		588	0	99.99		105	0	99.91		4099	0.01	99.8
61		460	0	99.99		106	0	99.91		4330	0.01	99.81
62		475	0	99.99		98	0	99.91		4136	0.01	99.82
63		431	0	99.99		115	0	99.92		4964	0.01	99.83
64		381	0	99.99		98	0	99.92		5321	0.01	99.84
65		367	0	100		64	0	99.92		7123	0.02	99.86
66		167	0	100		61	0	99.93		6850	0.02	99.87
67		127	0	100		91	0	99.93		6379	0.01	99.89
68		116	0	100		62	0	99.93		5767	0.01	99.9
69		101	0	100		56	0	99.93		5646	0.01	99.92
70		108	0	100		72	0	99.94		5983	0.01	99.93
71		78	0	100		56	0	99.94		5700	0.01	99.94
72		66	0	100		50	0	99.94		5721	0.01	99.96
73		69	0	100		62	0	99.94		5975	0.01	99.97
74		61	0	100		47	0	99.94		6192	0.01	99.99
75		54	0	100		44	0	99.95		6215	0.01	100

## Sheet: Supp Data 2
Supplementary Data 2. Ratio of truncated 100 bp reads (chp100) mapped to WT genomes with allowing mismatches.
Number of mismatches		Number of reads mapped on CP	Percentage CP	Cumulative percentage CP		Number of reads mapped on MT	Percentage MT	Cumulative percentage MT		Number of reads mapped on Nucleus	Percentage Nucleus	Cumulative percentage Nucleus
0		18168499	82.65	82.65		2238698	82.04	82.04		34998783	81.95	81.95
1		1800079	8.19	90.84		236764	8.68	90.72		3555538	8.32	90.27
2		689630	3.14	93.98		88802	3.25	93.97		1349157	3.16	93.43
3		379834	1.73	95.71		47834	1.75	95.72		737924	1.73	95.16
4		235176	1.07	96.78		29695	1.09	96.81		456666	1.07	96.23
5		156810	0.71	97.49		19588	0.72	97.53		304493	0.71	96.94
6		111130	0.51	98		13644	0.5	98.03		216848	0.51	97.45
7		82011	0.37	98.37		10085	0.37	98.4		160550	0.38	97.82
8		62428	0.28	98.65		7555	0.28	98.68		123787	0.29	98.11
9		47725	0.22	98.87		5829	0.21	98.89		97452	0.23	98.34
10		38780	0.18	99.05		4616	0.17	99.06		79706	0.19	98.53
11		31360	0.14	99.19		3879	0.14	99.2		65767	0.15	98.68
12		25976	0.12	99.31		3120	0.11	99.31		55643	0.13	98.81
13		21217	0.1	99.4		2548	0.09	99.41		47265	0.11	98.92
14		17715	0.08	99.48		2109	0.08	99.48		40677	0.1	99.02
15		14752	0.07	99.55		1754	0.06	99.55		34524	0.08	99.1
16		13604	0.06	99.61		1374	0.05	99.6		29887	0.07	99.17
17		11234	0.05	99.66		1190	0.04	99.64		26288	0.06	99.23
18		9318	0.04	99.71		1055	0.04	99.68		23202	0.05	99.28
19		7517	0.03	99.74		866	0.03	99.71		19979	0.05	99.33
20		6969	0.03	99.77		729	0.03	99.74		17823	0.04	99.37
21		6050	0.03	99.8		699	0.03	99.77		16031	0.04	99.41
22		5498	0.03	99.82		544	0.02	99.79		13898	0.03	99.44
23		5103	0.02	99.85		536	0.02	99.81		12641	0.03	99.47
24		4287	0.02	99.87		429	0.02	99.82		11305	0.03	99.5
25		3813	0.02	99.88		378	0.01	99.84		10839	0.03	99.52
26		3016	0.01	99.9		346	0.01	99.85		9721	0.02	99.55
27		2853	0.01	99.91		345	0.01	99.86		8620	0.02	99.57
28		2619	0.01	99.92		287	0.01	99.87		8077	0.02	99.59
29		3015	0.01	99.94		284	0.01	99.88		7511	0.02	99.6
30		2087	0.01	99.95		280	0.01	99.89		7174	0.02	99.62
31		2574	0.01	99.96		232	0.01	99.9		6629	0.02	99.64
32		2022	0.01	99.97		181	0.01	99.91		6214	0.01	99.65
33		1180	0.01	99.97		183	0.01	99.91		5852	0.01	99.66
34		842	0	99.98		138	0.01	99.92		5781	0.01	99.68
35		754	0	99.98		144	0.01	99.92		6176	0.01	99.69
36		649	0	99.98		150	0.01	99.93		6083	0.01	99.71
37		529	0	99.99		159	0.01	99.94		7138	0.02	99.72
38		502	0	99.99		127	0	99.94		8511	0.02	99.74
39		969	0	99.99		133	0	99.94		8392	0.02	99.76
40		436	0	99.99		122	0	99.95		8131	0.02	99.78
41		368	0	100		87	0	99.95		8538	0.02	99.8
42		350	0	100		90	0	99.96		7758	0.02	99.82
43		115	0	100		73	0	99.96		7915	0.02	99.84
44		97	0	100		86	0	99.96		8262	0.02	99.86
45		70	0	100		57	0	99.96		8604	0.02	99.88
46		66	0	100		52	0	99.97		9262	0.02	99.9
47		56	0	100		57	0	99.97		9493	0.02	99.92
48		53	0	100		39	0	99.97		10079	0.02	99.95
49		38	0	100		46	0	99.97		10736	0.03	99.97
50		33	0	100		35	0	99.97		12509	0.03	100
