# Supplementary material for: Ultra-deep sequencing reveals dramatic alteration of organellar genomes in Physcomitrella patens due to biased asymmetric recombination
Source: Commun Biol. 2021 May 27;4:633. doi: 10.1038/s42003-021-02141-x (PMC8159992; doi:10.1038/s42003-021-02141-x)
Supplement: Supplementary file 5 — Supplementary Data 2 [file 42003_2021_2141_MOESM5_ESM.xlsx]

## Sheet: Sheet1
Supplementary Data 3. List of repeats (> 15 bp) identified in the P. patens cpDNA by REPuter. Palindromic sequences are shaded.
Length	Repeat-1	Repeat direction (F, direct; P, inverted)	Length	Repeat-2	Mismatch	E-value	Note from Odahar et al., Plant J (2015)
8563	85220	P	8563	114340	0	0	large IR
1029	93781	P	1029	113314	0	0	large IR
94	65003	P	94	65003	0	1.08e-47
78	8950	P	78	8950	0	4.65e-38
64	6358	P	64	6358	0	1.25e-29
64	45845	P	64	45845	0	1.25e-29
58	4501	P	58	4501	0	5.11e-26
47	61609	P	47	80856	0	2.14e-19	IR-1
46	53115	P	46	53115	0	8.58e-19
37	61939	P	37	61982	0	2.25e-13
36	28327	P	36	28368	0	9e-13
35	22477	P	35	22518	0	3.6e-12
30	14214	P	30	14214	0	3.68e-09
30	33533	P	30	33533	0	3.68e-09
30	56969	P	30	57000	0	3.68e-09
28	41909	P	28	60201	0	5.9e-08
27	18241	P	27	18271	0	2.36e-07
27	40265	P	27	40298	0	2.36e-07
26	98415	P	26	98415	0	9.43e-07
25	16223	P	25	16249	0	3.77e-06
24	3908	P	24	3936	0	1.51e-05
24	33314	F	24	60208	0	1.51e-05
24	110772	P	24	110812	0	1.51e-05
23	36673	F	23	38897	0	6.04e-05	DR-1
22	842	P	22	842	0	0.000241
22	9730	P	22	97730	0	0.000241
22	11456	F	22	11471	0	0.000241
22	12759	F	22	83082	0	0.000241
22	14285	F	22	15897	0	0.000241
22	45503	P	22	45540	0	0.000241
22	59031	P	22	85410	0	0.000241
22	59031	F	22	122691	0	0.000241
21	36	F	21	85594	0	0.000966
21	36	P	21	122508	0	0.000966
21	4777	P	21	98771	0	0.000966
21	5808	F	21	9520	0	0.000966
21	24171	F	21	28533	0	0.000966
21	33314	P	21	41909	0	0.000966
21	56933	F	21	83081	0	0.000966
21	60792	P	21	79767	0	0.000966
20	1595	F	20	45493	0	0.00386
20	3573	F	20	105702	0	0.00386
20	3873	F	20	49169	0	0.00386
20	5590	P	20	5618	0	0.00386
20	6297	F	20	109441	0	0.00386
20	12759	F	20	56934	0	0.00386
20	15914	F	20	73953	0	0.00386
20	22422	P	20	69622	0	0.00386
20	29332	P	20	73582	0	0.00386
20	32397	P	20	42022	0	0.00386
20	34407	P	20	102969	0	0.00386
20	45840	F	20	108111	0	0.00386
20	50072	F	20	113253	0	0.00386
20	50407	P	20	50407	0	0.00386
20	67674	F	20	73488	0	0.00386
20	68985	P	20	68985	0	0.00386
19	977	F	19	49614	0	0.0155
19	4905	F	19	113252	0	0.0155
19	5127	P	19	34230	0	0.0155
19	6154	F	19	59122	0	0.0155
19	6199	P	19	69635	0	0.0155
19	12853	F	19	22479	0	0.0155
19	12853	P	19	22532	0	0.0155
19	14219	F	19	14290	0	0.0155
19	14220	P	19	14290	0	0.0155
19	15545	P	19	24130	0	0.0155
19	16211	F	19	32578	0	0.0155
19	18404	F	19	60478	0	0.0155
19	21736	P	19	95048	0	0.0155
19	23006	F	19	30513	0	0.0155
19	26209	F	19	52902	0	0.0155
19	28532	P	19	60794	0	0.0155
19	28532	F	19	79767	0	0.0155
19	31410	P	19	88977	0	0.0155
19	31410	F	19	119127	0	0.0155
19	32397	P	19	55286	0	0.0155
19	35122	F	19	64507	0	0.0155
19	35210	F	19	82971	0	0.0155
19	40742	F	19	79766	0	0.0155
19	42023	F	19	55286	0	0.0155
19	45243	F	19	95070	0	0.0155
19	45498	P	19	81349	0	0.0155
19	45897	P	19	49616	0	0.0155
19	52977	F	19	97167	0	0.0155
19	56046	F	19	60798	0	0.0155
19	56499	P	19	82976	0	0.0155
19	59165	F	19	106853	0	0.0155
19	59823	F	19	100701	0	0.0155
19	64145	P	19	77708	0	0.0155
19	64401	F	19	96959	0	0.0155
19	65526	F	19	95492	0	0.0155
19	67732	F	19	107982	0	0.0155
19	77164	F	19	81071	0	0.0155
18	589	F	18	44810	0	0.0618
18	713	F	18	56781	0	0.0618
18	840	F	18	78535	0	0.0618
18	1601	P	18	50550	0	0.0618
18	1610	P	18	1610	0	0.0618
18	2570	P	18	85437	0	0.0618
18	2570	F	18	122668	0	0.0618
18	3789	F	18	14276	0	0.0618
18	3889	P	18	33457	0	0.0618
18	4560	P	18	60134	0	0.0618
18	4904	F	18	44977	0	0.0618
18	4906	F	18	50072	0	0.0618
18	6225	F	18	107833	0	0.0618
18	6304	F	18	51730	0	0.0618
18	6319	P	18	80978	0	0.0618
18	6324	F	18	64772	0	0.0618
18	7376	P	18	98106	0	0.0618
18	7377	P	18	100294	0	0.0618
18	8614	F	18	103124	0	0.0618
18	8730	P	18	28550	0	0.0618
18	8732	P	18	60779	0	0.0618
18	8801	P	18	21769	0	0.0618
18	9714	F	18	13384	0	0.0618
18	11437	F	18	35209	0	0.0618
18	12220	P	18	25920	0	0.0618
18	12759	P	18	61726	0	0.0618
18	13303	P	18	56723	0	0.0618
18	13370	F	18	61503	0	0.0618
18	14287	P	18	56933	0	0.0618
18	14287	P	18	83081	0	0.0618
18	14291	P	18	14291	0	0.0618
18	14334	P	18	14356	0	0.0618
18	14353	P	18	31292	0	0.0618
18	15878	P	18	15878	0	0.0618
18	15899	P	18	56933	0	0.0618
18	15899	P	18	83081	0	0.0618
18	17311	P	18	51059	0	0.0618
18	18408	F	18	57142	0	0.0618
18	18741	F	18	79650	0	0.0618
18	18742	F	18	55123	0	0.0618
18	18755	F	18	73610	0	0.0618
18	18860	F	18	68701	0	0.0618
18	20326	P	18	77830	0	0.0618
18	21252	F	18	57067	0	0.0618
18	21570	P	18	102379	0	0.0618
18	24062	F	18	84885	0	0.0618
18	24164	P	18	60655	0	0.0618
18	24169	P	18	69641	0	0.0618
18	24171	P	18	60794	0	0.0618
18	24171	F	18	79768	0	0.0618
18	24341	P	18	24361	0	0.0618
18	28532	F	18	40743	0	0.0618
18	31140	P	18	67726	0	0.0618
18	31510	F	18	81471	0	0.0618
18	31936	F	18	64211	0	0.0618
18	32583	F	18	78026	0	0.0618
18	35483	P	18	57286	0	0.0618
18	40743	P	18	60795	0	0.0618
18	40962	F	18	78577	0	0.0618
18	41001	P	18	49525	0	0.0618
18	41227	F	18	93795	0	0.0618
18	41227	P	18	114311	0	0.0618
18	41396	F	18	97158	0	0.0618
18	41740	F	18	57033	0	0.0618
18	41846	P	18	60272	0	0.0618
18	42025	P	18	42025	0	0.0618
18	42796	F	18	106161	0	0.0618
18	47342	F	18	56762	0	0.0618
18	50420	P	18	50420	0	0.0618
18	50827	P	18	60155	0	0.0618
18	50978	F	18	59036	0	0.0618
18	51518	P	18	59815	0	0.0618
18	51524	F	18	65010	0	0.0618
18	51524	P	18	65072	0	0.0618
18	52446	P	18	60698	0	0.0618
18	56280	F	18	106255	0	0.0618
18	56759	P	18	94813	0	0.0618
18	56893	P	18	56893	0	0.0618
18	56934	P	18	61726	0	0.0618
18	59021	P	18	79145	0	0.0618
18	60486	F	18	110216	0	0.0618
18	60645	P	18	79143	0	0.0618
18	61726	P	18	83082	0	0.0618
18	68708	P	18	78801	0	0.0618
18	69633	F	18	97243	0	0.0618
18	71706	F	18	81140	0	0.0618
18	78520	F	18	79832	0	0.0618
18	80941	F	18	89910	0	0.0618
18	80941	P	18	118195	0	0.0618
18	81352	F	18	100705	0	0.0618
18	83080	F	18	102360	0	0.0618
18	83129	P	18	83129	0	0.0618
18	88080	P	18	94006	0	0.0618
18	88080	F	18	114100	0	0.0618
18	94006	F	18	120025	0	0.0618
18	94753	P	18	109740	0	0.0618
18	98396	P	18	98396	0	0.0618
18	101148	F	18	113116	0	0.0618
18	107502	F	18	107970	0	0.0618
18	109740	F	18	113353	0	0.0618
18	114100	P	18	120025	0	0.0618
17	30	F	17	2560	0	0.247
17	614	P	17	13666	0	0.247
17	652	F	17	98102	0	0.247
17	693	P	17	74025	0	0.247
17	710	P	17	35510	0	0.247
17	718	F	17	51064	0	0.247
17	979	P	17	45899	0	0.247
17	1000	F	17	63989	0	0.247
17	1505	F	17	14334	0	0.247
17	1505	P	17	14357	0	0.247
17	2535	F	17	18553	0	0.247
17	2557	P	17	107756	0	0.247
17	2637	P	17	83110	0	0.247
17	2642	F	17	5606	0	0.247
17	2871	P	17	81016	0	0.247
17	4465	F	17	67730	0	0.247
17	4482	P	17	17086	0	0.247
17	4889	F	17	7586	0	0.247
17	4897	F	17	81290	0	0.247
17	4902	P	17	6316	0	0.247
17	5108	F	17	7417	0	0.247
17	5469	F	17	51974	0	0.247
17	5473	F	17	104094	0	0.247
17	5478	P	17	50552	0	0.247
17	5605	P	17	45654	0	0.247
17	5607	P	17	52301	0	0.247
17	5774	P	17	107340	0	0.247
17	5812	P	17	28540	0	0.247
17	5817	F	17	70923	0	0.247
17	5998	F	17	8729	0	0.247
17	6297	P	17	98581	0	0.247
17	6303	F	17	67724	0	0.247
17	6350	F	17	74563	0	0.247
17	6381	F	17	16173	0	0.247
17	6382	P	17	16173	0	0.247
17	6406	P	17	69859	0	0.247
17	6866	F	17	40087	0	0.247
17	7008	F	17	65669	0	0.247
17	7114	F	17	50111	0	0.247
17	7962	P	17	75977	0	0.247
17	8455	F	17	73481	0	0.247
17	8612	F	17	44801	0	0.247
17	8615	P	17	82965	0	0.247
17	9290	P	17	48403	0	0.247
17	9512	F	17	49872	0	0.247
17	9524	P	17	28540	0	0.247
17	11438	F	17	82971	0	0.247
17	11747	P	17	103117	0	0.247
17	12071	F	17	32462	0	0.247
17	12753	F	17	97729	0	0.247
17	12759	P	17	14287	0	0.247
17	12759	P	17	15899	0	0.247
17	12761	F	17	59599	0	0.247
17	12806	P	17	22887	0	0.247
17	12808	P	17	32497	0	0.247
17	12815	F	17	24010	0	0.247
17	12834	P	17	106651	0	0.247
17	12837	F	17	97739	0	0.247
17	13306	F	17	32189	0	0.247
17	13421	F	17	16655	0	0.247
17	13753	P	17	44816	0	0.247
17	13797	F	17	24174	0	0.247
17	13797	F	17	28536	0	0.247
17	14219	F	17	15902	0	0.247
17	14222	P	17	15902	0	0.247
17	14228	P	17	15912	0	0.247
17	14235	F	17	22503	0	0.247
17	14287	F	17	61727	0	0.247
17	14288	P	17	102361	0	0.247
17	15190	F	17	32588	0	0.247
17	15865	P	17	22430	0	0.247
17	15888	P	17	42027	0	0.247
17	15899	F	17	61727	0	0.247
17	15900	P	17	102361	0	0.247
17	16802	P	17	60682	0	0.247
17	16947	F	17	52239	0	0.247
17	16960	P	17	18650	0	0.247
17	17129	P	17	65555	0	0.247
17	18226	P	17	51501	0	0.247
17	18228	P	17	69640	0	0.247
17	18400	F	17	62663	0	0.247
17	18605	P	17	32585	0	0.247
17	18642	F	17	59829	0	0.247
17	18645	F	17	89574	0	0.247
17	18645	P	17	118532	0	0.247
17	18746	P	17	52773	0	0.247
17	18856	P	17	31704	0	0.247
17	18859	F	17	69354	0	0.247
17	20314	P	17	109447	0	0.247
17	20315	P	17	96980	0	0.247
17	22349	P	17	94775	0	0.247
17	22349	F	17	113332	0	0.247
17	22436	P	17	97160	0	0.247
17	22464	F	17	73878	0	0.247
17	22901	F	17	54401	0	0.247
17	23010	F	17	56684	0	0.247
17	24012	F	17	84895	0	0.247
17	24014	F	17	50074	0	0.247
17	24014	F	17	113255	0	0.247
17	24169	P	17	81300	0	0.247
17	24171	F	17	40744	0	0.247
17	24179	P	17	83668	0	0.247
17	24308	P	17	78551	0	0.247
17	24388	F	17	68583	0	0.247
17	26062	F	17	64209	0	0.247
17	28329	P	17	81474	0	0.247
17	28385	F	17	81474	0	0.247
17	28514	F	17	40409	0	0.247
17	28555	P	17	31945	0	0.247
17	29366	P	17	35256	0	0.247
17	30508	P	17	110737	0	0.247
17	31199	P	17	81448	0	0.247
17	31862	P	17	40356	0	0.247
17	31944	F	17	49629	0	0.247
17	31948	P	17	109163	0	0.247
17	31955	F	17	50940	0	0.247
17	32168	P	17	60165	0	0.247
17	32194	F	17	82969	0	0.247
17	32397	F	17	42026	0	0.247
17	32399	P	17	51655	0	0.247
17	32594	F	17	101141	0	0.247
17	33444	F	17	107674	0	0.247
17	33453	F	17	48404	0	0.247
17	33520	F	17	55953	0	0.247
17	33958	F	17	44975	0	0.247
17	35122	F	17	61951	0	0.247
17	35122	P	17	61990	0	0.247
17	35222	F	17	100708	0	0.247
17	40251	P	17	97298	0	0.247
17	40364	P	17	40957	0	0.247
17	40502	P	17	49572	0	0.247
17	40971	P	17	51488	0	0.247
17	41189	P	17	61732	0	0.247
17	41253	F	17	50749	0	0.247
17	41415	P	17	60378	0	0.247
17	42023	F	17	51655	0	0.247
17	42026	P	17	55288	0	0.247
17	44978	F	17	113252	0	0.247
17	45027	F	17	113248	0	0.247
17	45251	P	17	49529	0	0.247
17	46124	F	17	77636	0	0.247
17	48418	P	17	97138	0	0.247
17	48868	F	17	59029	0	0.247
17	48948	F	17	79759	0	0.247
17	49122	F	17	101161	0	0.247
17	49176	F	17	98096	0	0.247
17	49623	F	17	52245	0	0.247
17	49912	F	17	110862	0	0.247
17	50164	P	17	65545	0	0.247
17	50340	P	17	79755	0	0.247
17	50523	F	17	97117	0	0.247
17	50818	F	17	61770	0	0.247
17	50978	P	17	85410	0	0.247
17	50978	F	17	106510	0	0.247
17	50978	F	17	122696	0	0.247
17	51061	F	17	51265	0	0.247
17	51207	P	17	74026	0	0.247
17	51263	F	17	59024	0	0.247
17	51495	F	17	59822	0	0.247
17	51498	F	17	52812	0	0.247
17	51499	F	17	80286	0	0.247
17	51499	F	17	83092	0	0.247
17	51655	F	17	55286	0	0.247
17	52563	F	17	55428	0	0.247
17	52728	P	17	52972	0	0.247
17	52782	F	17	77521	0	0.247
17	52962	P	17	105744	0	0.247
17	55123	F	17	79651	0	0.247
17	55731	P	17	97857	0	0.247
17	56664	P	17	83897	0	0.247
17	56759	F	17	81469	0	0.247
17	56933	F	17	102361	0	0.247
17	56936	F	17	59599	0	0.247
17	57285	F	17	70920	0	0.247
17	59005	F	17	108974	0	0.247
17	59036	F	17	106510	0	0.247
17	59599	F	17	83084	0	0.247
17	59633	F	17	69621	0	0.247
17	59703	F	17	103036	0	0.247
17	60774	F	17	101778	0	0.247
17	61550	F	17	71637	0	0.247
17	61606	P	17	102963	0	0.247
17	61722	F	17	73459	0	0.247
17	61764	F	17	101153	0	0.247
17	61951	F	17	64507	0	0.247
17	61990	P	17	64507	0	0.247
17	64158	F	17	107746	0	0.247
17	64162	F	17	73763	0	0.247
17	65541	P	17	105784	0	0.247
17	66669	F	17	77522	0	0.247
17	66806	P	17	81647	0	0.247
17	67734	F	17	84941	0	0.247
17	69642	F	17	81300	0	0.247
17	73406	F	17	80916	0	0.247
17	73463	P	17	106654	0	0.247
17	73590	P	17	73608	0	0.247
17	73948	P	17	77914	0	0.247
17	73959	F	17	97737	0	0.247
17	77523	P	17	98579	0	0.247
17	77986	P	17	78020	0	0.247
17	79707	F	17	105876	0	0.247
17	80286	F	17	83092	0	0.247
17	80287	F	17	81299	0	0.247
17	81069	P	17	105762	0	0.247
17	81469	P	17	94814	0	0.247
17	82965	P	17	103125	0	0.247
17	83098	F	17	112368	0	0.247
17	84941	F	17	107984	0	0.247
17	85410	P	17	106510	0	0.247
17	89579	P	17	101763	0	0.247
17	98106	F	17	100295	0	0.247
17	98581	P	17	109441	0	0.247
17	101763	F	17	118527	0	0.247
17	106510	F	17	122696	0	0.247
16	651	P	16	110826	0	0.989
16	657	P	16	14427	0	0.989
16	693	F	16	51208	0	0.989
16	717	P	16	71640	0	0.989
16	731	F	16	2758	0	0.989
16	785	F	16	55187	0	0.989
16	848	P	16	78537	0	0.989
16	850	F	16	16943	0	0.989
16	854	F	16	46750	0	0.989
16	1001	F	16	12101	0	0.989
16	1048	P	16	109584	0	0.989
16	1124	P	16	107995	0	0.989
16	1187	P	16	108570	0	0.989
16	1270	P	16	1270	0	0.989
16	1503	F	16	99941	0	0.989
16	1581	P	16	1620	0	0.989
16	1601	F	16	5479	0	0.989
16	1604	F	16	101766	0	0.989
16	1606	F	16	44804	0	0.989
16	1613	F	16	31718	0	0.989
16	1645	P	16	14301	0	0.989
16	1748	P	16	96473	0	0.989
16	1812	F	16	49882	0	0.989
16	1856	F	16	69616	0	0.989
16	1875	P	16	100093	0	0.989
16	2030	P	16	22786	0	0.989
16	2483	F	16	49051	0	0.989
16	2562	F	16	98104	0	0.989
16	2571	F	16	105844	0	0.989
16	2641	P	16	110802	0	0.989
16	2642	P	16	45654	0	0.989
16	2643	P	16	52302	0	0.989
16	2673	F	16	24120	0	0.989
16	2747	F	16	81066	0	0.989
16	2752	F	16	52247	0	0.989
16	2795	P	16	71867	0	0.989
16	3832	P	16	7295	0	0.989
16	3885	P	16	98010	0	0.989
16	4446	F	16	83880	0	0.989
16	4509	F	16	15497	0	0.989
16	4535	P	16	15497	0	0.989
16	4774	P	16	50773	0	0.989
16	4908	F	16	24014	0	0.989
16	4914	P	16	51976	0	0.989
16	4917	P	16	29815	0	0.989
16	4918	P	16	81012	0	0.989
16	4941	P	16	45915	0	0.989
16	5065	F	16	16953	0	0.989
16	5204	F	16	105402	0	0.989
16	5400	P	16	15543	0	0.989
16	5408	F	16	35486	0	0.989
16	5409	F	16	24275	0	0.989
16	5414	F	16	18769	0	0.989
16	5477	P	16	59828	0	0.989
16	5590	P	16	40741	0	0.989
16	5604	F	16	98197	0	0.989
16	5622	F	16	40741	0	0.989
16	5802	P	16	60786	0	0.989
16	5804	F	16	98722	0	0.989
16	5811	F	16	59724	0	0.989
16	5815	P	16	101676	0	0.989
16	5867	F	16	41190	0	0.989
16	5867	P	16	61732	0	0.989
16	5999	P	16	28552	0	0.989
16	6198	F	16	55193	0	0.989
16	6201	P	16	59821	0	0.989
16	6202	P	16	97245	0	0.989
16	6204	P	16	24065	0	0.989
16	6216	P	16	65557	0	0.989
16	6237	P	16	81050	0	0.989
16	6310	F	16	41253	0	0.989
16	6310	F	16	50749	0	0.989
16	6314	P	16	60783	0	0.989
16	6315	P	16	33960	0	0.989
16	6338	P	16	50555	0	0.989
16	6339	F	16	20314	0	0.989
16	6339	P	16	109448	0	0.989
16	6349	P	16	11883	0	0.989
16	6358	F	16	69860	0	0.989
16	7005	P	16	48441	0	0.989
16	7054	F	16	45274	0	0.989
16	7298	F	16	59747	0	0.989
16	7303	F	16	31516	0	0.989
16	7380	P	16	40740	0	0.989
16	7383	F	16	76906	0	0.989
16	7507	F	16	49628	0	0.989
16	7541	P	16	16648	0	0.989
16	8420	P	16	17184	0	0.989
16	8563	F	16	40360	0	0.989
16	8726	F	16	14395	0	0.989
16	8731	P	16	52815	0	0.989
16	8731	P	16	113251	0	0.989
16	8733	F	16	24172	0	0.989
16	8733	F	16	28534	0	0.989
16	8733	F	16	40745	0	0.989
16	8733	P	16	60795	0	0.989
16	8733	F	16	79769	0	0.989
16	8802	P	16	85038	0	0.989
16	9290	F	16	28609	0	0.989
16	9290	P	16	33453	0	0.989
16	9458	P	16	52950	0	0.989
16	9523	F	16	59724	0	0.989
16	9702	P	16	77930	0	0.989
16	9726	F	16	22508	0	0.989
16	9736	P	16	12754	0	0.989
16	9744	P	16	24272	0	0.989
16	9761	F	16	35123	0	0.989
16	9761	F	16	61952	0	0.989
16	9761	P	16	61990	0	0.989
16	9761	F	16	64508	0	0.989
16	10357	P	16	16453	0	0.989
16	11431	F	16	31862	0	0.989
16	11431	P	16	40357	0	0.989
16	11614	P	16	28553	0	0.989
16	11615	P	16	95503	0	0.989
16	12101	F	16	63990	0	0.989
16	12201	P	16	18766	0	0.989
16	12224	F	16	96972	0	0.989
16	12245	F	16	93790	0	0.989
16	12245	P	16	114318	0	0.989
16	12647	F	16	81353	0	0.989
16	12647	F	16	100706	0	0.989
16	12649	F	16	84913	0	0.989
16	12654	P	16	69861	0	0.989
16	12759	F	16	102362	0	0.989
16	12842	F	16	14282	0	0.989
16	12859	P	16	39625	0	0.989
16	12903	P	16	12903	0	0.989
16	12955	F	16	48946	0	0.989
16	13027	P	16	13027	0	0.989
16	13053	P	16	66873	0	0.989
16	13056	P	16	108622	0	0.989
16	13310	F	16	65019	0	0.989
16	13310	P	16	65065	0	0.989
16	13369	F	16	61427	0	0.989
16	13376	P	16	15193	0	0.989
16	13379	P	16	83672	0	0.989
16	13633	P	16	54377	0	0.989
16	13643	P	16	13643	0	0.989
16	13675	F	16	112309	0	0.989
16	13797	F	16	24271	0	0.989
16	14214	F	16	15913	0	0.989
16	14221	P	16	79730	0	0.989
16	14221	F	16	79730	0	0.989
16	14292	P	16	79730	0	0.989
16	14292	F	16	79730	0	0.989
16	14293	P	16	15903	0	0.989
16	14399	F	16	49634	0	0.989
16	14930	F	16	51977	0	0.989
16	15089	F	16	61894	0	0.989
16	15241	P	16	21398	0	0.989
16	15313	P	16	110211	0	0.989
16	15487	P	16	105746	0	0.989
16	15514	F	16	84060	0	0.989
16	15889	P	16	32398	0	0.989
16	15889	F	16	42025	0	0.989
16	15889	F	16	55288	0	0.989
16	15890	F	16	54395	0	0.989
16	15904	F	16	79732	0	0.989
16	15934	F	16	45657	0	0.989
16	15937	F	16	65562	0	0.989
16	15968	F	16	49958	0	0.989
16	16058	F	16	24035	0	0.989
16	16174	P	16	16174	0	0.989
16	16221	P	16	44640	0	0.989
16	16236	P	16	73435	0	0.989
16	16248	F	16	106728	0	0.989
16	16517	F	16	44980	0	0.989
16	16556	P	16	61352	0	0.989
16	16569	F	16	78045	0	0.989
16	16740	P	16	20100	0	0.989
16	16748	P	16	105182	0	0.989
16	16800	P	16	33455	0	0.989
16	16921	F	16	73647	0	0.989
16	16942	P	16	24150	0	0.989
16	16947	F	16	93793	0	0.989
16	16947	P	16	114315	0	0.989
16	17042	F	16	83649	0	0.989
16	17125	F	16	98004	0	0.989
16	17129	F	16	31861	0	0.989
16	17132	P	16	98727	0	0.989
16	17135	P	16	50167	0	0.989
16	17146	F	16	45143	0	0.989
16	17157	P	16	45538	0	0.989
16	17227	F	16	33265	0	0.989
16	17308	P	16	56786	0	0.989
16	17311	P	16	51265	0	0.989
16	17313	P	16	45242	0	0.989
16	18179	P	16	61766	0	0.989
16	18224	F	16	22581	0	0.989
16	18228	F	16	24171	0	0.989
16	18228	F	16	28533	0	0.989
16	18228	F	16	40744	0	0.989
16	18228	P	16	60796	0	0.989
16	18228	F	16	79768	0	0.989
16	18229	P	16	28549	0	0.989
16	18234	P	16	107589	0	0.989
16	18298	P	16	61928	0	0.989
16	18402	P	16	83569	0	0.989
16	18406	P	16	52814	0	0.989
16	18407	P	16	81298	0	0.989
16	18409	P	16	49569	0	0.989
16	18412	P	16	18749	0	0.989
16	18459	P	16	55932	0	0.989
16	18606	P	16	78028	0	0.989
16	18647	F	16	69356	0	0.989
16	18750	F	16	45842	0	0.989
16	18750	F	16	108113	0	0.989
16	18751	F	16	22035	0	0.989
16	18752	F	16	49570	0	0.989
16	18820	P	16	20930	0	0.989
16	18861	F	16	89576	0	0.989
16	18861	P	16	118531	0	0.989
16	18891	P	16	50548	0	0.989
16	18959	F	16	66754	0	0.989
16	19197	F	16	41397	0	0.989
16	19197	F	16	97159	0	0.989
16	20320	F	16	24177	0	0.989
16	20594	F	16	104059	0	0.989
16	20876	F	16	71808	0	0.989
16	21193	F	16	49320	0	0.989
16	21238	F	16	69578	0	0.989
16	21390	P	16	63818	0	0.989
16	21546	F	16	82255	0	0.989
16	21585	P	16	44803	0	0.989
16	21586	F	16	33956	0	0.989
16	21770	F	16	85038	0	0.989
16	22349	F	16	107967	0	0.989
16	22351	P	16	103016	0	0.989
16	22352	P	16	60384	0	0.989
16	22374	P	16	81900	0	0.989
16	22426	P	16	59634	0	0.989
16	22428	P	16	59871	0	0.989
16	22437	P	16	41398	0	0.989
16	22441	P	16	55519	0	0.989
16	22567	P	16	31517	0	0.989
16	22624	F	16	64154	0	0.989
16	22756	P	16	59216	0	0.989
16	22935	P	16	46949	0	0.989
16	22937	P	16	78428	0	0.989
16	22939	F	16	71639	0	0.989
16	22987	P	16	51063	0	0.989
16	23009	F	16	65547	0	0.989
16	24114	P	16	24114	0	0.989
16	24154	F	16	81643	0	0.989
16	24170	P	16	80288	0	0.989
16	24172	P	16	60780	0	0.989
16	24174	F	16	24271	0	0.989
16	24268	F	16	55191	0	0.989
16	24269	F	16	41957	0	0.989
16	24271	F	16	28536	0	0.989
16	24273	P	16	70024	0	0.989
16	26053	F	16	67625	0	0.989
16	26152	P	16	84967	0	0.989
16	26213	P	16	77713	0	0.989
16	26338	P	16	107480	0	0.989
16	26811	F	16	30432	0	0.989
16	26823	F	16	83117	0	0.989
16	26827	P	16	109750	0	0.989
16	28331	P	16	98093	0	0.989
16	28384	F	16	98093	0	0.989
16	28520	F	16	59235	0	0.989
16	28533	P	16	69641	0	0.989
16	28534	P	16	60780	0	0.989
16	28546	F	16	50549	0	0.989
16	28549	F	16	69640	0	0.989
16	28550	F	16	60781	0	0.989
16	28551	F	16	52815	0	0.989
16	28551	F	16	113251	0	0.989
16	28554	F	16	41763	0	0.989
16	28556	P	16	49630	0	0.989
16	28609	P	16	33453	0	0.989
16	28609	P	16	48404	0	0.989
16	29278	F	16	45033	0	0.989
16	29453	F	16	49117	0	0.989
16	30516	F	16	65547	0	0.989
16	31130	P	16	31163	0	0.989
16	31242	P	16	31276	0	0.989
16	31316	P	16	66741	0	0.989
16	31346	F	16	68978	0	0.989
16	31513	F	16	98094	0	0.989
16	31861	P	16	65556	0	0.989
16	31944	F	16	56790	0	0.989
16	32174	F	16	40261	0	0.989
16	32346	P	16	51182	0	0.989
16	32397	P	16	32397	0	0.989
16	32397	F	16	55289	0	0.989
16	32598	P	16	78514	0	0.989
16	32607	F	16	72071	0	0.989
16	33061	P	16	65809	0	0.989
16	33254	P	16	35075	0	0.989
16	33277	P	16	41948	0	0.989
16	35124	F	16	57071	0	0.989
16	35126	P	16	68839	0	0.989
16	35483	F	16	101674	0	0.989
16	35485	P	16	70921	0	0.989
16	40251	F	16	80344	0	0.989
16	40258	P	16	107494	0	0.989
16	40363	F	16	49180	0	0.989
16	40506	P	16	52811	0	0.989
16	40507	P	16	68704	0	0.989
16	40508	P	16	108110	0	0.989
16	40742	P	16	56945	0	0.989
16	40744	P	16	69641	0	0.989
16	40745	P	16	60780	0	0.989
16	40825	P	16	110800	0	0.989
16	41022	P	16	106601	0	0.989
16	41192	P	16	41192	0	0.989
16	41289	P	16	66793	0	0.989
16	41400	P	16	85385	0	0.989
16	41400	F	16	122722	0	0.989
16	41420	P	16	69185	0	0.989
16	41427	P	16	60381	0	0.989
16	41719	P	16	65648	0	0.989
16	41739	F	16	52305	0	0.989
16	41784	F	16	109729	0	0.989
16	44559	P	16	97240	0	0.989
16	44862	F	16	47393	0	0.989
16	44979	F	16	50072	0	0.989
16	45021	P	16	95061	0	0.989
16	45030	F	16	83094	0	0.989
16	45146	P	16	73650	0	0.989
16	45242	F	16	51059	0	0.989
16	45284	F	16	79704	0	0.989
16	45498	P	16	100705	0	0.989
16	45500	P	16	45844	0	0.989
16	45500	P	16	108115	0	0.989
16	45548	F	16	77158	0	0.989
16	45651	F	16	59565	0	0.989
16	45652	F	16	78427	0	0.989
16	45838	F	16	97319	0	0.989
16	45844	F	16	81350	0	0.989
16	46950	P	16	59230	0	0.989
16	47560	F	16	48905	0	0.989
16	48433	F	16	60472	0	0.989
16	48457	F	16	73484	0	0.989
16	48950	P	16	51487	0	0.989
16	49569	P	16	57143	0	0.989
16	49589	F	16	59775	0	0.989
16	49626	P	16	98574	0	0.989
16	49629	F	16	56790	0	0.989
16	49644	P	16	85421	0	0.989
16	49644	F	16	122686	0	0.989
16	49653	F	16	65856	0	0.989
16	49842	P	16	78770	0	0.989
16	49890	F	16	59942	0	0.989
16	49946	F	16	89577	0	0.989
16	49946	P	16	118530	0	0.989
16	49951	P	16	54696	0	0.989
16	50170	P	16	60648	0	0.989
16	50247	F	16	56940	0	0.989
16	50342	F	16	67566	0	0.989
16	50531	F	16	85431	0	0.989
16	50531	P	16	122676	0	0.989
16	50563	P	16	106973	0	0.989
16	50604	F	16	73884	0	0.989
16	51120	F	16	96951	0	0.989
16	51144	P	16	85339	0	0.989
16	51144	F	16	122768	0	0.989
16	51308	F	16	61718	0	0.989
16	51376	P	16	107708	0	0.989
16	51496	F	16	100701	0	0.989
16	51500	F	16	81299	0	0.989
16	51730	F	16	67725	0	0.989
16	51736	P	16	107072	0	0.989
16	52239	F	16	93793	0	0.989
16	52239	P	16	114315	0	0.989
16	52243	F	16	77159	0	0.989
16	52298	F	16	107550	0	0.989
16	52419	F	16	98665	0	0.989
16	52558	P	16	83004	0	0.989
16	52783	F	16	66669	0	0.989
16	52813	F	16	80286	0	0.989
16	52813	F	16	83092	0	0.989
16	52814	P	16	60480	0	0.989
16	52815	F	16	113251	0	0.989
16	52816	F	16	80393	0	0.989
16	52959	P	16	52981	0	0.989
16	52985	F	16	59209	0	0.989
16	54378	P	16	60652	0	0.989
16	54510	F	16	64045	0	0.989
16	54577	F	16	56955	0	0.989
16	54638	P	16	61554	0	0.989
16	54699	P	16	69089	0	0.989
16	54855	F	16	61551	0	0.989
16	54855	F	16	71638	0	0.989
16	55289	P	16	55289	0	0.989
16	56100	F	16	98279	0	0.989
16	56205	F	16	69357	0	0.989
16	56413	P	16	100777	0	0.989
16	56462	F	16	61336	0	0.989
16	56677	P	16	81655	0	0.989
16	56945	P	16	79766	0	0.989
16	57071	F	16	64509	0	0.989
16	57119	P	16	103551	0	0.989
16	57280	P	16	60137	0	0.989
16	57288	P	16	101674	0	0.989
16	59023	F	16	60645	0	0.989
16	59043	P	16	98045	0	0.989
16	59225	P	16	59225	0	0.989
16	59599	P	16	61726	0	0.989
16	59699	F	16	70020	0	0.989
16	59702	P	16	85816	0	0.989
16	59702	F	16	122291	0	0.989
16	59821	F	16	69636	0	0.989
16	60412	F	16	61929	0	0.989
16	60481	P	16	81298	0	0.989
16	60658	F	16	80946	0	0.989
16	60780	F	16	60795	0	0.989
16	60780	P	16	79769	0	0.989
16	60784	F	16	65665	0	0.989
16	60792	F	16	107153	0	0.989
16	60796	F	16	69641	0	0.989
16	61040	F	16	85817	0	0.989
16	61040	P	16	122290	0	0.989
16	61115	F	16	98128	0	0.989
16	61728	P	16	102362	0	0.989
16	61789	P	16	67624	0	0.989
16	62665	P	16	76989	0	0.989
16	63571	F	16	110279	0	0.989
16	64208	F	16	69574	0	0.989
16	64701	F	16	106172	0	0.989
16	64770	P	16	107678	0	0.989
16	64784	P	16	110469	0	0.989
16	65536	P	16	84563	0	0.989
16	65839	P	16	73935	0	0.989
16	66670	P	16	98580	0	0.989
16	67572	P	16	97132	0	0.989
16	67674	P	16	67674	0	0.989
16	67674	P	16	73488	0	0.989
16	67685	P	16	109779	0	0.989
16	68701	F	16	69355	0	0.989
16	68702	F	16	89576	0	0.989
16	68702	P	16	118531	0	0.989
16	68707	P	16	98575	0	0.989
16	69641	P	16	79768	0	0.989
16	69642	F	16	80288	0	0.989
16	69858	F	16	78429	0	0.989
16	70022	F	16	70919	0	0.989
16	73488	P	16	73488	0	0.989
16	73896	F	16	97107	0	0.989
16	75892	F	16	107702	0	0.989
16	76007	F	16	103306	0	0.989
16	77717	P	16	80955	0	0.989
16	78120	F	16	97272	0	0.989
16	78430	P	16	97014	0	0.989
16	78431	P	16	105847	0	0.989
16	79708	P	16	108106	0	0.989
16	79730	P	16	79730	0	0.989
16	79731	P	16	79731	0	0.989
16	79749	F	16	97718	0	0.989
16	79772	P	16	107153	0	0.989
16	79773	P	16	81292	0	0.989
16	79779	P	16	79779	0	0.989
16	79781	F	16	80940	0	0.989
16	79853	F	16	97109	0	0.989
16	80310	F	16	98263	0	0.989
16	80344	P	16	97299	0	0.989
16	81220	P	16	85820	0	0.989
16	81220	F	16	122287	0	0.989
16	81299	F	16	83093	0	0.989
16	81350	F	16	108115	0	0.989
16	82401	P	16	105846	0	0.989
16	84893	F	16	109162	0	0.989
16	85438	P	16	105844	0	0.989
16	94776	P	16	107967	0	0.989
16	95349	P	16	100204	0	0.989
16	96981	F	16	109447	0	0.989
16	97111	P	16	110766	0	0.989
16	97247	F	16	108169	0	0.989
16	98639	F	16	106173	0	0.989
16	99498	P	16	99498	0	0.989
16	102371	F	16	109439	0	0.989
16	105844	F	16	122669	0	0.989
16	105877	P	16	108106	0	0.989
16	106055	F	16	109418	0	0.989
16	106958	F	16	110868	0	0.989
16	107967	F	16	113332	0	0.989
15	21	P	15	48245	0	3.96
15	30	P	15	17039	0	3.96
15	32	F	15	654	0	3.96
15	32	F	15	98104	0	3.96
15	82	P	15	98804	0	3.96
15	86	P	15	8801	0	3.96
15	86	F	15	21772	0	3.96
15	87	F	15	107499	0	3.96
15	88	F	15	31139	0	3.96
15	104	F	15	98726	0	3.96
15	474	P	15	108367	0	3.96
15	483	F	15	21507	0	3.96
15	522	P	15	58070	0	3.96
15	548	F	15	837	0	3.96
15	579	F	15	28221	0	3.96
15	583	F	15	28811	0	3.96
15	584	P	15	24123	0	3.96
15	613	P	15	22570	0	3.96
15	614	P	15	80342	0	3.96
15	617	F	15	65561	0	3.96
15	654	F	15	2562	0	3.96
15	655	F	15	41720	0	3.96
15	655	P	15	65648	0	3.96
15	690	F	15	31147	0	3.96
15	715	F	15	100698	0	3.96
15	718	P	15	22940	0	3.96
15	718	P	15	22987	0	3.96
15	722	F	15	56047	0	3.96
15	722	F	15	60799	0	3.96
15	724	F	15	14431	0	3.96
15	725	P	15	54488	0	3.96
15	790	P	15	54391	0	3.96
15	834	P	15	13634	0	3.96
15	834	F	15	54377	0	3.96
15	839	P	15	66799	0	3.96
15	850	P	15	24150	0	3.96
15	853	F	15	52299	0	3.96
15	853	F	15	107551	0	3.96
15	854	F	15	19737	0	3.96
15	858	P	15	45512	0	3.96
15	966	F	15	16702	0	3.96
15	1000	P	15	49215	0	3.96
15	1018	P	15	84718	0	3.96
15	1439	P	15	111709	0	3.96
15	1497	F	15	31725	0	3.96
15	1506	P	15	41393	0	3.96
15	1600	P	15	12647	0	3.96
15	1600	P	15	81353	0	3.96
15	1600	P	15	100706	0	3.96
15	1601	P	15	108004	0	3.96
15	1603	P	15	49948	0	3.96
15	1604	P	15	28547	0	3.96
15	1606	P	15	21585	0	3.96
15	1610	P	15	31718	0	3.96
15	1611	F	15	2671	0	3.96
15	1612	P	15	2671	0	3.96
15	1617	P	15	7682	0	3.96
15	1799	P	15	110823	0	3.96
15	1821	F	15	4903	0	3.96
15	1821	P	15	6317	0	3.96
15	1821	F	15	56943	0	3.96
15	1825	F	15	15196	0	3.96
15	2034	F	15	6355	0	3.96
15	2422	F	15	61100	0	3.96
15	2432	F	15	50882	0	3.96
15	2443	F	15	81682	0	3.96
15	2447	P	15	74568	0	3.96
15	2457	F	15	22758	0	3.96
15	2458	F	15	15392	0	3.96
15	2509	P	15	95486	0	3.96
15	2560	P	15	17039	0	3.96
15	2563	F	15	79765	0	3.96
15	2568	P	15	59795	0	3.96
15	2569	F	15	21972	0	3.96
15	2570	P	15	50600	0	3.96
15	2622	F	15	9460	0	3.96
15	2640	P	15	17139	0	3.96
15	2646	F	15	35484	0	3.96
15	2646	P	15	57288	0	3.96
15	2646	F	15	101675	0	3.96
15	2667	P	15	79848	0	3.96
15	2748	P	15	32406	0	3.96
15	2750	F	15	81296	0	3.96
15	2752	F	15	49625	0	3.96
15	2755	P	15	61946	0	3.96
15	2755	F	15	61997	0	3.96
15	2769	P	15	4561	0	3.96
15	2769	F	15	60136	0	3.96
15	2816	P	15	32513	0	3.96
15	2817	P	15	61019	0	3.96
15	2880	F	15	81137	0	3.96
15	2920	F	15	22628	0	3.96
15	3090	P	15	21720	0	3.96
15	3579	F	15	8571	0	3.96
15	3580	F	15	4943	0	3.96
15	3588	P	15	17121	0	3.96
15	3788	F	15	78540	0	3.96
15	3793	F	15	31949	0	3.96
15	3793	P	15	109164	0	3.96
15	3794	P	15	12816	0	3.96
15	3794	P	15	24011	0	3.96
15	3795	F	15	5807	0	3.96
15	3800	F	15	4237	0	3.96
15	3846	F	15	49229	0	3.96
15	3849	F	15	58985	0	3.96
15	3876	P	15	18611	0	3.96
15	3880	P	15	28329	0	3.96
15	3880	F	15	28387	0	3.96
15	3880	F	15	81476	0	3.96
15	3911	F	15	6096	0	3.96
15	3942	P	15	6096	0	3.96
15	3951	P	15	84898	0	3.96
15	3952	P	15	23574	0	3.96
15	4159	F	15	41650	0	3.96
15	4178	F	15	82162	0	3.96
15	4235	F	15	15576	0	3.96
15	4239	F	15	15736	0	3.96
15	4364	F	15	79662	0	3.96
15	4406	F	15	31988	0	3.96
15	4408	F	15	61046	0	3.96
15	4411	F	15	74560	0	3.96
15	4447	F	15	59212	0	3.96
15	4467	F	15	107982	0	3.96
15	4492	P	15	17000	0	3.96
15	4507	F	15	55906	0	3.96
15	4518	F	15	44806	0	3.96
15	4527	P	15	44806	0	3.96
15	4538	P	15	55906	0	3.96
15	4560	F	15	57281	0	3.96
15	4562	F	15	66806	0	3.96
15	4562	P	15	81649	0	3.96
15	4848	P	15	50561	0	3.96
15	4855	F	15	32500	0	3.96
15	4898	F	15	84906	0	3.96
15	4899	P	15	79774	0	3.96
15	4902	P	15	40828	0	3.96
15	4903	F	15	56943	0	3.96
15	4904	F	15	33960	0	3.96
15	4905	P	15	6000	0	3.96
15	4905	P	15	8731	0	3.96
15	4905	F	15	28552	0	3.96
15	4905	F	15	52816	0	3.96
15	4905	F	15	80393	0	3.96
15	4907	F	15	16517	0	3.96
15	4908	F	15	84897	0	3.96
15	4909	F	15	23575	0	3.96
15	4914	P	15	14930	0	3.96
15	4915	P	15	5471	0	3.96
15	4916	F	15	17035	0	3.96
15	4940	F	15	85389	0	3.96
15	4940	P	15	122719	0	3.96
15	5005	F	15	31289	0	3.96
15	5061	F	15	49565	0	3.96
15	5065	P	15	52769	0	3.96
15	5157	F	15	18352	0	3.96
15	5408	P	15	57286	0	3.96
15	5408	P	15	70921	0	3.96
15	5450	F	15	28528	0	3.96
15	5477	P	15	18642	0	3.96
15	5479	P	15	108004	0	3.96
15	5483	P	15	100363	0	3.96
15	5486	P	15	17335	0	3.96
15	5545	P	15	98008	0	3.96
15	5590	F	15	56946	0	3.96
15	5590	P	15	79766	0	3.96
15	5591	F	15	7380	0	3.96
15	5591	P	15	100294	0	3.96
15	5594	P	15	81011	0	3.96
15	5600	P	15	44548	0	3.96
15	5606	P	15	110802	0	3.96
15	5610	P	15	84328	0	3.96
15	5614	F	15	6191	0	3.96
15	5619	F	15	81011	0	3.96
15	5622	P	15	7380	0	3.96
15	5622	F	15	100294	0	3.96
15	5623	P	15	56946	0	3.96
15	5623	F	15	79766	0	3.96
15	5624	P	15	54828	0	3.96
15	5802	F	15	66294	0	3.96
15	5809	P	15	15928	0	3.96
15	5818	F	15	97113	0	3.96
15	5819	F	15	107554	0	3.96
15	5945	F	15	60785	0	3.96
15	5945	F	15	65666	0	3.96
15	5999	F	15	11615	0	3.96
15	5999	P	15	95504	0	3.96
15	6000	P	15	44978	0	3.96
15	6000	P	15	52816	0	3.96
15	6000	P	15	80393	0	3.96
15	6000	P	15	113252	0	3.96
15	6002	P	15	101157	0	3.96
15	6087	P	15	79607	0	3.96
15	6184	F	15	7356	0	3.96
15	6193	P	15	22473	0	3.96
15	6195	P	15	108174	0	3.96
15	6201	P	15	16615	0	3.96
15	6201	P	15	51495	0	3.96
15	6205	P	15	84888	0	3.96
15	6207	P	15	49907	0	3.96
15	6208	P	15	8779	0	3.96
15	6217	F	15	17129	0	3.96
15	6217	F	15	31861	0	3.96
15	6221	P	15	52968	0	3.96
15	6298	F	15	55939	0	3.96
15	6299	F	15	52784	0	3.96
15	6299	F	15	66670	0	3.96
15	6299	F	15	77523	0	3.96
15	6305	P	15	31143	0	3.96
15	6306	F	15	83006	0	3.96
15	6314	P	15	65665	0	3.96
15	6316	P	15	44977	0	3.96
15	6317	P	15	56943	0	3.96
15	6318	F	15	40828	0	3.96
15	6330	F	15	33516	0	3.96
15	6331	F	15	24425	0	3.96
15	6335	P	15	17044	0	3.96
15	6340	P	15	96982	0	3.96
15	6345	P	15	11434	0	3.96
15	6348	F	15	48820	0	3.96
15	6353	F	15	15191	0	3.96
15	6353	F	15	32589	0	3.96
15	6354	F	15	29462	0	3.96
15	6357	P	15	105849	0	3.96
15	6359	P	15	12655	0	3.96
15	6406	F	15	12655	0	3.96
15	6408	P	15	78430	0	3.96
15	6408	F	15	97015	0	3.96
15	6996	F	15	95507	0	3.96
15	6997	F	15	59022	0	3.96
15	6997	P	15	79147	0	3.96
15	7059	F	15	26181	0	3.96
15	7064	P	15	14707	0	3.96
15	7109	F	15	81217	0	3.96
15	7304	P	15	22568	0	3.96
15	7341	F	15	85972	0	3.96
15	7341	P	15	122136	0	3.96
15	7382	F	15	57277	0	3.96
15	7386	P	15	15953	0	3.96
15	7496	F	15	13043	0	3.96
15	7498	P	15	22904	0	3.96
15	7501	F	15	100362	0	3.96
15	7508	F	15	31944	0	3.96
15	7508	F	15	56790	0	3.96
15	7526	F	15	59019	0	3.96
15	7565	F	15	56785	0	3.96
15	7607	P	15	61369	0	3.96
15	7652	P	15	56811	0	3.96
15	7676	P	15	73889	0	3.96
15	8313	P	15	63125	0	3.96
15	8421	F	15	56889	0	3.96
15	8432	F	15	15907	0	3.96
15	8456	P	15	15896	0	3.96
15	8462	P	15	12214	0	3.96
15	8462	P	15	18559	0	3.96
15	8566	F	15	98100	0	3.96
15	8592	P	15	35247	0	3.96
15	8614	P	15	21586	0	3.96
15	8614	P	15	33956	0	3.96
15	8673	F	15	13295	0	3.96
15	8709	F	15	45284	0	3.96
15	8709	F	15	79704	0	3.96
15	8728	P	15	67576	0	3.96
15	8730	F	15	11615	0	3.96
15	8730	P	15	95504	0	3.96
15	8731	P	15	44978	0	3.96
15	8731	P	15	80393	0	3.96
15	8732	F	15	18406	0	3.96
15	8732	F	15	60480	0	3.96
15	8733	F	15	18229	0	3.96
15	8733	P	15	69641	0	3.96
15	8734	F	15	97019	0	3.96
15	8737	P	15	16946	0	3.96
15	8738	F	15	61919	0	3.96
15	8976	P	15	23003	0	3.96
15	8987	F	15	23003	0	3.96
15	9075	P	15	33443	0	3.96
15	9292	F	15	52868	0	3.96
15	9521	P	15	15928	0	3.96
15	9690	P	15	50506	0	3.96
15	9694	F	15	28558	0	3.96
15	9730	P	15	73959	0	3.96
15	9731	F	15	56768	0	3.96
15	9732	P	15	15908	0	3.96
15	9744	F	15	70025	0	3.96
15	9745	P	15	13798	0	3.96
15	9745	P	15	24175	0	3.96
15	9745	P	15	28537	0	3.96
15	9759	F	15	28580	0	3.96
15	9762	P	15	35215	0	3.96
15	9762	F	15	57071	0	3.96
15	9763	F	15	56504	0	3.96
15	10864	P	15	103456	0	3.96
15	10886	F	15	33180	0	3.96
15	11431	F	15	17130	0	3.96
15	11431	P	15	65556	0	3.96
15	11436	F	15	48868	0	3.96
15	11436	F	15	59029	0	3.96
15	11438	F	15	32196	0	3.96
15	11443	F	15	41934	0	3.96
15	11450	F	15	13598	0	3.96
15	11493	P	15	57055	0	3.96
15	11584	F	15	95100	0	3.96
15	11614	P	15	41763	0	3.96
15	11616	P	15	50071	0	3.96
15	11770	P	15	40347	0	3.96
15	11771	F	15	19188	0	3.96
15	11882	P	15	50345	0	3.96
15	11883	P	15	74563	0	3.96
15	12098	P	15	84054	0	3.96
15	12156	P	15	81219	0	3.96
15	12201	P	15	16232	0	3.96
15	12201	F	15	16250	0	3.96
15	12204	F	15	15516	0	3.96
15	12214	F	15	18559	0	3.96
15	12216	P	15	22472	0	3.96
15	12247	P	15	45518	0	3.96
15	12283	P	15	79112	0	3.96
15	12302	P	15	80986	0	3.96
15	12327	P	15	71633	0	3.96
15	12647	P	15	45498	0	3.96
15	12652	P	15	16800	0	3.96
15	12652	F	15	33456	0	3.96
15	12653	P	15	16815	0	3.96
15	12653	P	15	45209	0	3.96
15	12712	P	15	84973	0	3.96
15	12717	F	15	64410	0	3.96
15	12756	P	15	14296	0	3.96
15	12769	P	15	52770	0	3.96
15	12771	F	15	56905	0	3.96
15	12774	P	15	98183	0	3.96
15	12798	P	15	97492	0	3.96
15	12799	F	15	69147	0	3.96
15	12810	F	15	56201	0	3.96
15	12817	F	15	84895	0	3.96
15	12818	P	15	97130	0	3.96
15	12837	F	15	73961	0	3.96
15	12844	P	15	100761	0	3.96
15	12847	F	15	15879	0	3.96
15	12847	P	15	15880	0	3.96
15	12858	F	15	97087	0	3.96
15	12883	F	15	29387	0	3.96
15	12986	F	15	69189	0	3.96
15	12991	P	15	98012	0	3.96
15	13054	P	15	81053	0	3.96
15	13304	P	15	69630	0	3.96
15	13307	F	15	26056	0	3.96
15	13378	F	15	22586	0	3.96
15	13382	F	15	101679	0	3.96
15	13590	P	15	17291	0	3.96
15	13596	P	15	78800	0	3.96
15	13628	F	15	47260	0	3.96
15	13633	F	15	60653	0	3.96
15	13635	F	15	81304	0	3.96
15	13668	F	15	80342	0	3.96
15	13763	P	15	77913	0	3.96
15	13797	P	15	60794	0	3.96
15	13797	F	15	79771	0	3.96
15	13799	P	15	41224	0	3.96
15	14083	P	15	104420	0	3.96
15	14215	F	15	73953	0	3.96
15	14219	P	15	56933	0	3.96
15	14219	P	15	83081	0	3.96
15	14219	P	15	102361	0	3.96
15	14221	F	15	79732	0	3.96
15	14222	P	15	79732	0	3.96
15	14224	F	15	56933	0	3.96
15	14224	F	15	83081	0	3.96
15	14224	F	15	102361	0	3.96
15	14228	P	15	73953	0	3.96
15	14237	P	15	57129	0	3.96
15	14265	F	15	35488	0	3.96
15	14280	P	15	67574	0	3.96
15	14287	P	15	59599	0	3.96
15	14292	F	15	79732	0	3.96
15	14293	P	15	79732	0	3.96
15	14335	P	15	41393	0	3.96
15	14337	F	15	31292	0	3.96
15	14341	F	15	66645	0	3.96
15	14345	F	15	103699	0	3.96
15	14358	F	15	41393	0	3.96
15	14360	P	15	41652	0	3.96
15	14362	F	15	73899	0	3.96
15	14375	F	15	112159	0	3.96
15	14400	P	15	23571	0	3.96
15	14403	F	15	52969	0	3.96
15	14407	P	15	99784	0	3.96
15	14694	F	15	103651	0	3.96
15	14812	P	15	35176	0	3.96
15	14846	F	15	100800	0	3.96
15	15088	P	15	97491	0	3.96
15	15190	F	15	65850	0	3.96
15	15310	F	15	18864	0	3.96
15	15314	F	15	32071	0	3.96
15	15394	P	15	18609	0	3.96
15	15482	P	15	105749	0	3.96
15	15488	F	15	52962	0	3.96
15	15499	P	15	56057	0	3.96
15	15511	F	15	109704	0	3.96
15	15513	F	15	16213	0	3.96
15	15513	F	15	32580	0	3.96
15	15536	P	15	28523	0	3.96
15	15721	P	15	79837	0	3.96
15	15801	P	15	32200	0	3.96
15	15812	P	15	46093	0	3.96
15	15825	F	15	16168	0	3.96
15	15860	P	15	31290	0	3.96
15	15861	P	15	40254	0	3.96
15	15864	P	15	40260	0	3.96
15	15882	F	15	50245	0	3.96
15	15884	F	15	84327	0	3.96
15	15886	F	15	107553	0	3.96
15	15887	F	15	97114	0	3.96
15	15889	F	15	51657	0	3.96
15	15890	F	15	32397	0	3.96
15	15890	P	15	55290	0	3.96
15	15893	F	15	85262	0	3.96
15	15893	P	15	122846	0	3.96
15	15896	P	15	73482	0	3.96
15	15899	P	15	59599	0	3.96
15	15904	F	15	79730	0	3.96
15	15904	P	15	79731	0	3.96
15	15906	P	15	83079	0	3.96
15	15908	F	15	97735	0	3.96
15	15920	P	15	56767	0	3.96
15	15931	F	15	65544	0	3.96
15	15932	F	15	17137	0	3.96
15	15934	F	15	83877	0	3.96
15	15940	P	15	80958	0	3.96
15	15951	P	15	41741	0	3.96
15	15951	P	15	57034	0	3.96
15	15960	F	15	61185	0	3.96
15	15969	F	15	59723	0	3.96
15	15996	F	15	94851	0	3.96
15	16195	P	15	48242	0	3.96
15	16232	F	15	18767	0	3.96
15	16233	P	15	106729	0	3.96
15	16235	F	15	47686	0	3.96
15	16250	P	15	18767	0	3.96
15	16376	P	15	97082	0	3.96
15	16381	P	15	16805	0	3.96
15	16517	F	15	50073	0	3.96
15	16517	F	15	113254	0	3.96
15	16531	P	15	69424	0	3.96
15	16575	P	15	54667	0	3.96
15	16615	F	15	51495	0	3.96
15	16615	F	15	59822	0	3.96
15	16615	F	15	69637	0	3.96
15	16622	P	15	21384	0	3.96
15	16660	F	15	95318	0	3.96
15	16665	F	15	40263	0	3.96
15	16734	F	15	42187	0	3.96
15	16801	P	15	48406	0	3.96
15	16803	F	15	49846	0	3.96
15	16807	F	15	40367	0	3.96
15	16812	P	15	47436	0	3.96
15	16815	F	15	45209	0	3.96
15	16949	F	15	22034	0	3.96
15	16953	P	15	52769	0	3.96
15	16965	P	15	33955	0	3.96
15	16965	F	15	101768	0	3.96
15	16998	P	15	107974	0	3.96
15	17038	F	15	33251	0	3.96
15	17118	F	15	76389	0	3.96
15	17130	P	15	40358	0	3.96
15	17143	P	15	52953	0	3.96
15	17184	P	15	56889	0	3.96
15	17187	P	15	110733	0	3.96
15	17191	P	15	18204	0	3.96
15	17292	P	15	24067	0	3.96
15	17306	P	15	106262	0	3.96
15	17308	P	15	55130	0	3.96
15	17312	P	15	59026	0	3.96
15	17313	P	15	95070	0	3.96
15	17959	F	15	32086	0	3.96
15	18176	F	15	73589	0	3.96
15	18180	P	15	101155	0	3.96
15	18182	P	15	84963	0	3.96
15	18228	P	15	45030	0	3.96
15	18228	P	15	80288	0	3.96
15	18228	P	15	81300	0	3.96
15	18228	P	15	83094	0	3.96
15	18229	P	15	60781	0	3.96
15	18298	P	15	60412	0	3.96
15	18382	P	15	50699	0	3.96
15	18402	P	15	76990	0	3.96
15	18406	P	15	28551	0	3.96
15	18406	P	15	60782	0	3.96
15	18406	P	15	113251	0	3.96
15	18407	P	15	51500	0	3.96
15	18407	P	15	80287	0	3.96
15	18407	P	15	83093	0	3.96
15	18409	P	15	18752	0	3.96
15	18409	P	15	22036	0	3.96
15	18410	P	15	49623	0	3.96
15	18410	P	15	52245	0	3.96
15	18411	P	15	52242	0	3.96
15	18412	P	15	45842	0	3.96
15	18412	P	15	108113	0	3.96
15	18419	F	15	31956	0	3.96
15	18419	F	15	50941	0	3.96
15	18550	F	15	79762	0	3.96
15	18556	P	15	77919	0	3.96
15	18557	F	15	85205	0	3.96
15	18568	F	15	31482	0	3.96
15	18595	F	15	37390	0	3.96
15	18598	F	15	31141	0	3.96
15	18598	P	15	67728	0	3.96
15	18608	F	15	97724	0	3.96
15	18611	P	15	49172	0	3.96
15	18613	P	15	85268	0	3.96
15	18613	F	15	122840	0	3.96
15	18644	F	15	65538	0	3.96
15	18647	F	15	18861	0	3.96
15	18647	F	15	68702	0	3.96
15	18648	F	15	56205	0	3.96
15	18686	F	15	50230	0	3.96
15	18732	F	15	81894	0	3.96
15	18739	P	15	22397	0	3.96
15	18752	P	15	57143	0	3.96
15	18755	P	15	73590	0	3.96
15	18756	F	15	80985	0	3.96
15	18757	F	15	51272	0	3.96
15	18781	P	15	67674	0	3.96
15	18781	F	15	67675	0	3.96
15	18781	P	15	73488	0	3.96
15	18781	F	15	73489	0	3.96
15	18812	F	15	50712	0	3.96
15	18823	P	15	21404	0	3.96
15	18830	P	15	40471	0	3.96
15	18862	F	15	49946	0	3.96
15	18863	P	15	40508	0	3.96
15	18863	F	15	45840	0	3.96
15	18863	F	15	108111	0	3.96
15	18865	F	15	100366	0	3.96
15	18889	P	15	45841	0	3.96
15	18889	P	15	108112	0	3.96
15	18890	P	15	52810	0	3.96
15	18891	P	15	28546	0	3.96
15	18892	P	15	32192	0	3.96
15	18960	F	15	51096	0	3.96
15	18991	P	15	20189	0	3.96
15	19019	P	15	70263	0	3.96
15	19164	P	15	22597	0	3.96
15	19195	F	15	43025	0	3.96
15	19198	P	15	22438	0	3.96
15	19202	P	15	49632	0	3.96
15	19737	F	15	46750	0	3.96
15	19825	F	15	101730	0	3.96
15	20314	P	15	50555	0	3.96
15	20317	P	15	67723	0	3.96
15	20318	P	15	21194	0	3.96
15	20318	P	15	49321	0	3.96
15	20319	F	15	40830	0	3.96
15	20320	F	15	28539	0	3.96
15	20325	P	15	81433	0	3.96
15	20601	F	15	40332	0	3.96
15	21396	P	15	108008	0	3.96
15	21586	P	15	103124	0	3.96
15	21588	F	15	49648	0	3.96
15	21589	F	15	108172	0	3.96
15	22030	F	15	32416	0	3.96
15	22034	F	15	52241	0	3.96
15	22035	F	15	45843	0	3.96
15	22035	F	15	108114	0	3.96
15	22036	F	15	49570	0	3.96
15	22036	P	15	57143	0	3.96
15	22360	F	15	97725	0	3.96
15	22404	P	15	45837	0	3.96
15	22405	P	15	107666	0	3.96
15	22433	P	15	107493	0	3.96
15	22439	P	15	50189	0	3.96
15	22455	P	15	44774	0	3.96
15	22505	P	15	57129	0	3.96
15	22584	P	15	83161	0	3.96
15	22594	F	15	50695	0	3.96
15	22601	P	15	54381	0	3.96
15	22886	P	15	56706	0	3.96
15	22887	F	15	32499	0	3.96
15	22911	F	15	110858	0	3.96
15	22934	F	15	52842	0	3.96
15	22935	F	15	59231	0	3.96
15	22937	P	15	69858	0	3.96
15	22938	P	15	45653	0	3.96
15	22939	F	15	54856	0	3.96
15	22939	F	15	61552	0	3.96
15	22940	F	15	22987	0	3.96
15	22940	P	15	51064	0	3.96
15	22987	F	15	71640	0	3.96
15	22988	P	15	51267	0	3.96
15	22990	P	15	59820	0	3.96
15	22999	P	15	98389	0	3.96
15	23009	P	15	40822	0	3.96
15	23009	P	15	50164	0	3.96
15	23382	P	15	58498	0	3.96
15	23571	P	15	49635	0	3.96
15	23573	F	15	55844	0	3.96
15	23575	F	15	24015	0	3.96
15	23575	F	15	50075	0	3.96
15	23575	F	15	113256	0	3.96
15	23977	P	15	76646	0	3.96
15	24068	P	15	33570	0	3.96
15	24144	F	15	41021	0	3.96
15	24146	P	15	103138	0	3.96
15	24149	F	15	98190	0	3.96
15	24152	F	15	61186	0	3.96
15	24164	P	15	80946	0	3.96
15	24165	F	15	41412	0	3.96
15	24170	F	15	35117	0	3.96
15	24171	P	15	45030	0	3.96
15	24171	P	15	51501	0	3.96
15	24171	P	15	83094	0	3.96
15	24172	P	15	28550	0	3.96
15	24173	F	15	97019	0	3.96
15	24176	P	15	41224	0	3.96
15	24204	F	15	33318	0	3.96
15	24204	P	15	41911	0	3.96
15	24204	F	15	60212	0	3.96
15	24269	P	15	55285	0	3.96
15	24271	P	15	60794	0	3.96
15	24271	F	15	79771	0	3.96
15	24275	F	15	35487	0	3.96
15	24277	F	15	56692	0	3.96
15	24314	P	15	60647	0	3.96
15	24314	F	15	79144	0	3.96
15	24428	F	15	53196	0	3.96
15	25941	F	15	33785	0	3.96
15	26049	P	15	56687	0	3.96
15	26050	F	15	45974	0	3.96
15	26053	P	15	61789	0	3.96
15	26056	F	15	32190	0	3.96
15	26062	F	15	69575	0	3.96
15	26064	F	15	31936	0	3.96
15	26116	P	15	83105	0	3.96
15	26148	P	15	52891	0	3.96
15	26149	F	15	85822	0	3.96
15	26149	P	15	122286	0	3.96
15	26151	F	15	57140	0	3.96
15	26154	P	15	73607	0	3.96
15	26156	P	15	56900	0	3.96
15	26177	F	15	96997	0	3.96
15	26213	P	15	31288	0	3.96
15	26214	P	15	33551	0	3.96
15	26298	P	15	105737	0	3.96
15	28208	F	15	30541	0	3.96
15	28263	P	15	63292	0	3.96
15	28331	P	15	31513	0	3.96
15	28385	F	15	31513	0	3.96
15	28521	P	15	44701	0	3.96
15	28532	P	15	56046	0	3.96
15	28532	P	15	56945	0	3.96
15	28533	P	15	45030	0	3.96
15	28533	P	15	51501	0	3.96
15	28533	P	15	80288	0	3.96
15	28533	P	15	81300	0	3.96
15	28533	P	15	83094	0	3.96
15	28534	P	15	28550	0	3.96
15	28535	F	15	97019	0	3.96
15	28538	P	15	41224	0	3.96
15	28542	P	15	59725	0	3.96
15	28547	P	15	101766	0	3.96
15	28550	P	15	40745	0	3.96
15	28550	F	15	60796	0	3.96
15	28550	P	15	79769	0	3.96
15	28551	P	15	60480	0	3.96
15	28552	F	15	44978	0	3.96
15	28552	F	15	80393	0	3.96
15	28553	F	15	95504	0	3.96
15	28557	P	15	56791	0	3.96
15	28751	F	15	49207	0	3.96
15	28757	F	15	94850	0	3.96
15	28802	P	15	31231	0	3.96
15	29075	P	15	41739	0	3.96
15	29075	P	15	52305	0	3.96
15	29078	F	15	59234	0	3.96
15	29081	F	15	40327	0	3.96
15	29245	F	15	107639	0	3.96
15	29328	F	15	29660	0	3.96
15	29352	F	15	80347	0	3.96
15	29368	F	15	73658	0	3.96
15	29390	P	15	86061	0	3.96
15	29390	F	15	122047	0	3.96
15	29451	F	15	31256	0	3.96
15	29458	F	15	56048	0	3.96
15	29458	F	15	60800	0	3.96
15	29465	P	15	40412	0	3.96
15	29469	P	15	77244	0	3.96
15	29503	F	15	50928	0	3.96
15	29661	P	15	52425	0	3.96
15	29815	F	15	81013	0	3.96
15	30491	P	15	56286	0	3.96
15	30496	P	15	45040	0	3.96
15	30516	P	15	40822	0	3.96
15	30516	P	15	50164	0	3.96
15	30517	F	15	56684	0	3.96
15	30552	P	15	51545	0	3.96
15	30567	P	15	97326	0	3.96
15	31134	F	15	97293	0	3.96
15	31142	P	15	40820	0	3.96
15	31143	P	15	51731	0	3.96
15	31144	P	15	107158	0	3.96
15	31145	P	15	108117	0	3.96
15	31200	P	15	107484	0	3.96
15	31288	P	15	52906	0	3.96
15	31288	F	15	77714	0	3.96
15	31299	P	15	77863	0	3.96
15	31314	P	15	95487	0	3.96
15	31479	P	15	44610	0	3.96
15	31510	F	15	56761	0	3.96
15	31510	P	15	94814	0	3.96
15	31648	F	15	83651	0	3.96
15	31701	P	15	45534	0	3.96
15	31728	F	15	49956	0	3.96
15	31864	P	15	41945	0	3.96
15	31869	F	15	50605	0	3.96
15	31869	F	15	73885	0	3.96
15	31889	P	15	98119	0	3.96
15	31947	P	15	41764	0	3.96
15	31950	P	15	84894	0	3.96
15	31951	F	15	97744	0	3.96
15	32026	F	15	41244	0	3.96
15	32066	F	15	69087	0	3.96
15	32071	P	15	110211	0	3.96
15	32171	P	15	73769	0	3.96
15	32172	P	15	60788	0	3.96
15	32179	P	15	60376	0	3.96
15	32189	P	15	56723	0	3.96
15	32192	F	15	50548	0	3.96
15	32196	F	15	35210	0	3.96
15	32199	P	15	64176	0	3.96
15	32397	F	15	54395	0	3.96
15	32398	P	15	54395	0	3.96
15	32403	F	15	40505	0	3.96
15	32404	P	15	83091	0	3.96
15	32406	P	15	81067	0	3.96
15	32407	P	15	54581	0	3.96
15	32419	F	15	108568	0	3.96
15	32478	P	15	73594	0	3.96
15	32497	P	15	56201	0	3.96
15	32555	F	15	67689	0	3.96
15	32588	F	15	65850	0	3.96
15	32867	P	15	84935	0	3.96
15	33252	P	15	52869	0	3.96
15	33294	F	15	61461	0	3.96
15	33317	P	15	93533	0	3.96
15	33317	F	15	114575	0	3.96
15	33377	P	15	41850	0	3.96
15	33452	P	15	35228	0	3.96
15	33521	F	15	57043	0	3.96
15	33521	P	15	98704	0	3.96
15	33551	F	15	77713	0	3.96
15	33786	P	15	78761	0	3.96
15	33814	F	15	102531	0	3.96
15	33856	P	15	60169	0	3.96
15	33955	P	15	101768	0	3.96
15	33956	P	15	44803	0	3.96
15	33956	P	15	103124	0	3.96
15	33961	F	15	60783	0	3.96
15	33965	P	15	85383	0	3.96
15	33965	F	15	122725	0	3.96
15	34166	P	15	84456	0	3.96
15	34218	F	15	50205	0	3.96
15	34237	F	15	52771	0	3.96
15	34488	P	15	41110	0	3.96
15	34831	P	15	85493	0	3.96
15	34831	F	15	122615	0	3.96
15	34915	F	15	94719	0	3.96
15	34915	P	15	113390	0	3.96
15	35116	F	15	98257	0	3.96
15	35117	P	15	69643	0	3.96
15	35117	P	15	80289	0	3.96
15	35117	P	15	81301	0	3.96
15	35124	P	15	35215	0	3.96
15	35181	P	15	103122	0	3.96
15	35215	P	15	57071	0	3.96
15	35215	P	15	61953	0	3.96
15	35215	F	15	61990	0	3.96
15	35215	P	15	64509	0	3.96
15	35222	F	15	81355	0	3.96
15	35227	F	15	52867	0	3.96
15	35256	P	15	73658	0	3.96
15	35482	P	15	84330	0	3.96
15	35494	P	15	65707	0	3.96
15	35502	P	15	85893	0	3.96
15	35502	F	15	122215	0	3.96
15	37388	F	15	49224	0	3.96
15	38878	P	15	100894	0	3.96
15	40337	P	15	48871	0	3.96
15	40356	F	15	41945	0	3.96
15	40358	F	15	65556	0	3.96
15	40388	P	15	59765	0	3.96
15	40413	P	15	52889	0	3.96
15	40466	P	15	107721	0	3.96
15	40506	P	15	51498	0	3.96
15	40507	P	15	107935	0	3.96
15	40508	P	15	45840	0	3.96
15	40741	F	15	100294	0	3.96
15	40743	P	15	56046	0	3.96
15	40744	P	15	45030	0	3.96
15	40744	P	15	51501	0	3.96
15	40744	P	15	80288	0	3.96
15	40744	P	15	81300	0	3.96
15	40744	P	15	83094	0	3.96
15	40746	F	15	97019	0	3.96
15	40820	F	15	67727	0	3.96
15	40822	F	15	50164	0	3.96
15	40822	P	15	65547	0	3.96
15	40824	P	15	52304	0	3.96
15	40831	P	15	41223	0	3.96
15	40842	F	15	62281	0	3.96
15	40959	P	15	49181	0	3.96
15	40973	F	15	48950	0	3.96
15	40973	F	15	79761	0	3.96
15	41062	F	15	48866	0	3.96
15	41195	P	15	79839	0	3.96
15	41226	F	15	81295	0	3.96
15	41229	F	15	84673	0	3.96
15	41260	F	15	54494	0	3.96
15	41261	P	15	78556	0	3.96
15	41387	P	15	41730	0	3.96
15	41412	P	15	60657	0	3.96
15	41719	F	15	79764	0	3.96
15	41749	F	15	74052	0	3.96
15	41912	F	15	93533	0	3.96
15	41912	P	15	114575	0	3.96
15	41944	F	15	84568	0	3.96
15	41957	F	15	55192	0	3.96
15	41957	P	15	55285	0	3.96
15	41959	F	15	97020	0	3.96
15	41991	P	15	42013	0	3.96
15	42026	F	15	54395	0	3.96
15	42027	P	15	54395	0	3.96
15	42028	P	15	51657	0	3.96
15	42730	P	15	69651	0	3.96
15	43358	F	15	76386	0	3.96
15	44024	P	15	49889	0	3.96
15	44579	F	15	58157	0	3.96
15	44701	P	15	59236	0	3.96
15	44741	F	15	49088	0	3.96
15	44799	P	15	45046	0	3.96
15	44800	F	15	55749	0	3.96
15	44803	F	15	103124	0	3.96
15	44809	P	15	56752	0	3.96
15	44829	F	15	50878	0	3.96
15	44834	F	15	59011	0	3.96
15	44978	F	15	52816	0	3.96
15	44978	F	15	80393	0	3.96
15	44982	F	15	81147	0	3.96
15	45029	F	15	51359	0	3.96
15	45030	F	15	51501	0	3.96
15	45030	F	15	60797	0	3.96
15	45030	F	15	69642	0	3.96
15	45030	P	15	79768	0	3.96
15	45030	F	15	80288	0	3.96
15	45030	F	15	81300	0	3.96
15	45032	F	15	51068	0	3.96
15	45245	F	15	52325	0	3.96
15	45248	F	15	58153	0	3.96
15	45279	P	15	81407	0	3.96
15	45499	P	15	59827	0	3.96
15	45500	F	15	45894	0	3.96
15	45501	P	15	49624	0	3.96
15	45501	P	15	52246	0	3.96
15	45504	F	15	60485	0	3.96
15	45517	F	15	61917	0	3.96
15	45533	P	15	105787	0	3.96
15	45546	P	15	60485	0	3.96
15	45548	F	15	49622	0	3.96
15	45549	F	15	52243	0	3.96
15	45549	F	15	52244	0	3.96
15	45549	F	15	77160	0	3.96
15	45654	F	15	52303	0	3.96
15	45655	F	15	110802	0	3.96
15	45656	P	15	98198	0	3.96
15	45657	F	15	83877	0	3.96
15	45679	P	15	56417	0	3.96
15	45829	P	15	108625	0	3.96
15	45840	F	15	68704	0	3.96
15	45844	F	15	49624	0	3.96
15	45844	F	15	52246	0	3.96
15	45865	F	15	50728	0	3.96
15	45874	P	15	50728	0	3.96
15	45894	P	15	81351	0	3.96
15	45894	P	15	108116	0	3.96
15	46458	P	15	79851	0	3.96
15	46945	F	15	51341	0	3.96
15	47032	F	15	83809	0	3.96
15	47205	F	15	55163	0	3.96
15	47338	P	15	66789	0	3.96
15	47339	F	15	51185	0	3.96
15	47342	P	15	94813	0	3.96
15	47530	F	15	55797	0	3.96
15	47990	F	15	64964	0	3.96
15	48075	F	15	60731	0	3.96
15	48199	P	15	78016	0	3.96
15	48204	F	15	69634	0	3.96
15	48204	F	15	97244	0	3.96
15	48308	P	15	64143	0	3.96
15	48403	P	15	52868	0	3.96
15	48425	F	15	81294	0	3.96
15	48425	P	15	105766	0	3.96
15	48457	F	15	59043	0	3.96
15	48457	P	15	98046	0	3.96
15	48480	P	15	107701	0	3.96
15	48635	P	15	102370	0	3.96
15	48870	P	15	85417	0	3.96
15	48870	F	15	122691	0	3.96
15	48927	F	15	108631	0	3.96
15	49087	P	15	70708	0	3.96
15	49182	P	15	69179	0	3.96
15	49215	P	15	63989	0	3.96
15	49263	F	15	54397	0	3.96
15	49281	F	15	108969	0	3.96
15	49414	F	15	60642	0	3.96
15	49569	F	15	49623	0	3.96
15	49569	F	15	52245	0	3.96
15	49622	F	15	77158	0	3.96
15	49623	P	15	57144	0	3.96
15	49624	F	15	81350	0	3.96
15	49624	F	15	108115	0	3.96
15	49626	F	15	68708	0	3.96
15	49626	P	15	78804	0	3.96
15	49627	F	15	69092	0	3.96
15	49639	P	15	77703	0	3.96
15	49645	F	15	49945	0	3.96
15	49646	P	15	65441	0	3.96
15	49650	F	15	50251	0	3.96
15	49799	P	15	81383	0	3.96
15	49801	P	15	103919	0	3.96
15	49833	F	15	60130	0	3.96
15	49846	P	15	60683	0	3.96
15	49869	P	15	70173	0	3.96
15	49945	P	15	85421	0	3.96
15	49945	F	15	122687	0	3.96
15	49946	F	15	68703	0	3.96
15	49948	F	15	50551	0	3.96
15	49951	P	15	51203	0	3.96
15	49959	F	15	59723	0	3.96
15	50066	P	15	100350	0	3.96
15	50071	F	15	95503	0	3.96
15	50074	F	15	84897	0	3.96
15	50171	F	15	79143	0	3.96
15	50188	F	15	57276	0	3.96
15	50196	F	15	97111	0	3.96
15	50196	P	15	110767	0	3.96
15	50249	P	15	61916	0	3.96
15	50250	F	15	50816	0	3.96
15	50339	F	15	55135	0	3.96
15	50344	P	15	79776	0	3.96
15	50484	P	15	55195	0	3.96
15	50524	F	15	60172	0	3.96
15	50550	P	15	101766	0	3.96
15	50553	F	15	108004	0	3.96
15	50554	F	15	59828	0	3.96
15	50555	F	15	109449	0	3.96
15	50600	F	15	85440	0	3.96
15	50600	P	15	122668	0	3.96
15	50879	F	15	78764	0	3.96
15	51060	F	15	95070	0	3.96
15	51061	F	15	59026	0	3.96
15	51064	P	15	71640	0	3.96
15	51096	F	15	66755	0	3.96
15	51120	F	15	78547	0	3.96
15	51143	F	15	66797	0	3.96
15	51203	F	15	54697	0	3.96
15	51263	F	15	60646	0	3.96
15	51263	P	15	79145	0	3.96
15	51272	F	15	73612	0	3.96
15	51273	P	15	67676	0	3.96
15	51273	P	15	73490	0	3.96
15	51337	P	15	100302	0	3.96
15	51342	F	15	54826	0	3.96
15	51359	F	15	113250	0	3.96
15	51488	P	15	79761	0	3.96
15	51494	F	15	59027	0	3.96
15	51494	F	15	108168	0	3.96
15	51495	F	15	69637	0	3.96
15	51500	P	15	60481	0	3.96
15	51501	F	15	60797	0	3.96
15	51501	F	15	69642	0	3.96
15	51501	P	15	79768	0	3.96
15	51708	P	15	107710	0	3.96
15	51732	F	15	83006	0	3.96
15	52033	P	15	74016	0	3.96
15	52068	P	15	96780	0	3.96
15	52089	F	15	59617	0	3.96
15	52242	P	15	57145	0	3.96
15	52243	F	15	52244	0	3.96
15	52243	F	15	77160	0	3.96
15	52244	F	15	77159	0	3.96
15	52245	P	15	57144	0	3.96
15	52246	F	15	81350	0	3.96
15	52246	F	15	108115	0	3.96
15	52296	P	15	73498	0	3.96
15	52306	F	15	57033	0	3.96
15	52325	F	15	95072	0	3.96
15	52329	P	15	105838	0	3.96
15	52767	P	15	52790	0	3.96
15	52772	P	15	100365	0	3.96
15	52784	P	15	98581	0	3.96
15	52784	F	15	109443	0	3.96
15	52811	F	15	68705	0	3.96
15	52811	F	15	107935	0	3.96
15	52814	F	15	81299	0	3.96
15	52815	F	15	60782	0	3.96
15	52906	P	15	77714	0	3.96
15	52960	P	15	97171	0	3.96
15	53098	F	15	104775	0	3.96
15	54395	F	15	55289	0	3.96
15	54395	P	15	55290	0	3.96
15	54498	P	15	95388	0	3.96
15	54822	F	15	56039	0	3.96
15	55130	F	15	56787	0	3.96
15	55192	P	15	55285	0	3.96
15	55194	P	15	69639	0	3.96
15	55292	F	15	105871	0	3.96
15	55831	F	15	81022	0	3.96
15	55939	P	15	98582	0	3.96
15	55939	F	15	109442	0	3.96
15	55954	F	15	57043	0	3.96
15	55954	P	15	98704	0	3.96
15	56046	F	15	56945	0	3.96
15	56046	P	15	79767	0	3.96
15	56050	P	15	105768	0	3.96
15	56051	F	15	67721	0	3.96
15	56102	F	15	103134	0	3.96
15	56164	P	15	80430	0	3.96
15	56277	P	15	79158	0	3.96
15	56684	F	15	65548	0	3.96
15	56698	F	15	76395	0	3.96
15	56717	P	15	109985	0	3.96
15	56725	F	15	69630	0	3.96
15	56744	P	15	107213	0	3.96
15	56755	F	15	79847	0	3.96
15	56768	P	15	97736	0	3.96
15	56783	F	15	100698	0	3.96
15	56820	F	15	85318	0	3.96
15	56820	P	15	122790	0	3.96
15	56945	F	15	60798	0	3.96
15	57023	P	15	105710	0	3.96
15	57029	P	15	85814	0	3.96
15	57029	F	15	122294	0	3.96
15	57043	P	15	98704	0	3.96
15	57071	F	15	61953	0	3.96
15	57071	P	15	61990	0	3.96
15	57138	F	15	61549	0	3.96
15	57142	F	15	60482	0	3.96
15	57142	P	15	81298	0	3.96
15	57283	P	15	85819	0	3.96
15	57283	F	15	122289	0	3.96
15	57285	F	15	70023	0	3.96
15	57824	F	15	94070	0	3.96
15	57824	P	15	114039	0	3.96
15	59017	P	15	65566	0	3.96
15	59027	F	15	108168	0	3.96
15	59043	F	15	73484	0	3.96
15	59044	P	15	78531	0	3.96
15	59212	F	15	83881	0	3.96
15	59566	F	15	78427	0	3.96
15	59567	P	15	76950	0	3.96
15	59702	P	15	61040	0	3.96
15	59793	F	15	107667	0	3.96
15	59821	F	15	97246	0	3.96
15	59825	F	15	68706	0	3.96
15	59827	F	15	81352	0	3.96
15	59831	F	15	65538	0	3.96
15	59971	P	15	84188	0	3.96
15	60135	P	15	66806	0	3.96
15	60135	F	15	81649	0	3.96
15	60159	P	15	60374	0	3.96
15	60172	F	15	97118	0	3.96
15	60211	P	15	93533	0	3.96
15	60211	F	15	114575	0	3.96
15	60363	P	15	100691	0	3.96
15	60385	F	15	103016	0	3.96
15	60476	P	15	79117	0	3.96
15	60480	P	15	60782	0	3.96
15	60480	P	15	113251	0	3.96
15	60481	P	15	80287	0	3.96
15	60481	P	15	83093	0	3.96
15	60640	F	15	81052	0	3.96
15	60650	F	15	84892	0	3.96
15	60780	P	15	97019	0	3.96
15	60781	F	15	69641	0	3.96
15	60782	F	15	113251	0	3.96
15	60787	P	15	66294	0	3.96
15	60792	F	15	81293	0	3.96
15	60795	P	15	97019	0	3.96
15	60797	F	15	80288	0	3.96
15	60797	F	15	81300	0	3.96
15	60797	F	15	83094	0	3.96
15	60802	P	15	105768	0	3.96
15	61233	F	15	85823	0	3.96
15	61233	P	15	122285	0	3.96
15	61428	F	15	61503	0	3.96
15	61713	F	15	98770	0	3.96
15	61788	P	15	69184	0	3.96
15	61926	F	15	81893	0	3.96
15	62591	P	15	83332	0	3.96
15	62665	P	15	83570	0	3.96
15	64034	F	15	111249	0	3.96
15	64204	P	15	68228	0	3.96
15	64511	P	15	68840	0	3.96
15	64700	F	15	79870	0	3.96
15	64702	F	15	98639	0	3.96
15	64778	F	15	97009	0	3.96
15	64977	F	15	68601	0	3.96
15	65553	P	15	78549	0	3.96
15	65611	P	15	73894	0	3.96
15	65649	P	15	79764	0	3.96
15	65667	P	15	98721	0	3.96
15	65749	P	15	67583	0	3.96
15	65851	F	15	74566	0	3.96
[truncated: 133 more rows]

## Sheet: Sheet2
Supplementary Data 4. List of repeats (> 15 bp) identified in P. patens mtDNA by REPuter. Palindromic sequences are shaded.
Length	Repeat-1	Repeat direction (F, direct; P, inverted)	Length	Repeat-2	Mismatch	E-value	Note from Odahara et al., Plant Phys. (2018)
79	79451	F	79	90133	0	8.54e-39	R1
61	43155	F	61	79455	0	5.87e-28	R2
61	43155	F	61	90137	0	5.87e-28	R3
51	50034	F	51	73797	0	6.15e-22	R6
50	50375	F	50	74202	0	2.46e-21	R8
47	20077	F	47	102361	0	1.58e-19	R9
42	20397	P	42	20397	0	1.61e-16
42	43453	F	42	70209	0	1.61e-16	R5
38	70228	F	38	80521	0	4.13e-14	R11
36	30443	P	36	30443	0	6.61e-13
36	103005	P	36	103005	0	6.61e-13
33	959	F	33	9318	0	4.23e-11	R12
32	19121	P	32	19121	0	1.69e-10
30	49773	F	30	73535	0	2.71e-09	R4
30	65247	P	30	65247	0	2.71e-09
30	71908	P	30	71908	0	2.71e-09
30	74740	P	30	74740	0	2.71e-09
29	2320	F	29	26786	0	1.08e-08	R21
28	40907	F	28	40988	0	4.33e-08
27	27052	F	27	29571	0	1.73e-07	R19
26	14379	P	26	14379	0	6.93e-07
26	33211	P	26	33211	0	6.93e-07
26	49818	F	26	73579	0	6.93e-07	R4
26	51789	F	26	102588	0	6.93e-07
26	71905	P	26	74751	0	6.93e-07
26	85230	P	26	85261	0	6.93e-07
25	12931	P	25	101037	0	2.77e-06	R20
25	43485	F	25	90580	0	2.77e-06	R16
25	77272	P	25	77313	0	2.77e-06
24	1052	P	24	86607	0	1.11e-05
24	1053	P	24	1053	0	1.11e-05
24	1054	F	24	13405	0	1.11e-05
24	14380	P	24	20406	0	1.11e-05
24	14380	F	24	20406	0	1.11e-05
24	19184	P	24	19184	0	1.11e-05
24	21633	P	24	21658	0	1.11e-05
24	52629	F	24	103633	0	1.11e-05	R10
24	64289	P	24	64289	0	1.11e-05
24	71462	P	24	71462	0	1.11e-05
24	76994	P	24	76994	0	1.11e-05
24	87047	P	24	87047	0	1.11e-05
24	101339	P	24	101339	0	1.11e-05
23	1053	P	23	13405	0	4.44e-05
23	1054	F	23	86607	0	4.44e-05
23	13405	F	23	86607	0	4.44e-05
23	14379	P	23	101917	0	4.44e-05
23	14382	F	23	101917	0	4.44e-05
23	20404	F	23	59239	0	4.44e-05
23	20409	P	23	59239	0	4.44e-05
23	37371	P	23	61691	0	4.44e-05	R24
23	43472	F	23	80521	0	4.44e-05	R13
23	71465	F	23	74749	0	4.44e-05
23	71905	P	23	100172	0	4.44e-05
23	71906	P	23	105270	0	4.44e-05
23	71915	F	23	74751	0	4.44e-05
23	74753	F	23	105270	0	4.44e-05
23	74754	F	23	100172	0	4.44e-05
23	80501	F	23	90547	0	4.44e-05	R14
22	13405	P	22	13405	0	0.000177
22	13405	P	22	86607	0	0.000177
22	13637	F	22	37832	0	0.000177
22	14377	F	22	91932	0	0.000177
22	20406	P	22	101917	0	0.000177
22	20408	F	22	101917	0	0.000177
22	29771	P	22	29771	0	0.000177
22	40943	F	22	41024	0	0.000177
22	41213	F	22	57316	0	0.000177
22	74743	P	22	74743	0	0.000177
22	74743	F	22	74745	0	0.000177
22	74745	P	22	74745	0	0.000177
22	78160	F	22	101342	0	0.000177
22	86607	P	22	86607	0	0.000177
22	100172	F	22	105271	0	0.000177
22	105097	P	22	105097	0	0.000177
21	1051	F	21	20746	0	0.00071
21	1053	P	21	1243	0	0.00071
21	1056	F	21	1243	0	0.00071
21	1243	F	21	13407	0	0.00071
21	1243	F	21	86609	0	0.00071
21	14376	P	21	100175	0	0.00071
21	14380	F	21	59241	0	0.00071
21	14383	P	21	59241	0	0.00071
21	28183	F	21	71918	0	0.00071
21	29765	P	21	29797	0	0.00071
21	33207	F	21	71695	0	0.00071
21	50312	F	21	60075	0	0.00071
21	58285	P	21	104789	0	0.00071	R17
21	59241	P	21	101918	0	0.00071
21	71462	F	21	74740	0	0.00071
21	71462	P	21	74749	0	0.00071
21	71465	P	21	74740	0	0.00071
21	71467	P	21	71910	0	0.00071
21	71467	F	21	71915	0	0.00071
21	71904	F	21	91931	0	0.00071
21	71917	F	21	105270	0	0.00071
21	78160	P	21	101339	0	0.00071
21	79681	F	21	101340	0	0.00071
21	79681	P	21	101341	0	0.00071
20	1051	F	20	71907	0	0.00284
20	1051	P	20	74755	0	0.00284
20	1051	P	20	100173	0	0.00284
20	1051	P	20	105272	0	0.00284
20	1052	P	20	41234	0	0.00284
20	1243	P	20	13405	0	0.00284
20	1243	P	20	86607	0	0.00284
20	14377	F	20	71905	0	0.00284
20	14377	P	20	74757	0	0.00284
20	14385	P	20	91934	0	0.00284
20	20746	F	20	71907	0	0.00284
20	20746	P	20	74755	0	0.00284
20	20746	P	20	100173	0	0.00284
20	20746	P	20	105272	0	0.00284
20	20747	P	20	41234	0	0.00284
20	20747	P	20	86611	0	0.00284
20	28183	P	20	71908	0	0.00284
20	28183	F	20	74754	0	0.00284
20	28183	F	20	100172	0	0.00284
20	28183	F	20	105271	0	0.00284
20	41234	F	20	86611	0	0.00284
20	41237	P	20	59238	0	0.00284
20	44579	P	20	105267	0	0.00284
20	47800	F	20	85961	0	0.00284
20	52252	P	20	52279	0	0.00284
20	54302	P	20	55573	0	0.00284
20	62344	P	20	62344	0	0.00284
20	71918	F	20	100172	0	0.00284
20	74743	P	20	74743	0	0.00284
20	74743	F	20	74747	0	0.00284
20	74747	P	20	74747	0	0.00284
20	74757	P	20	91932	0	0.00284
20	78160	P	20	79681	0	0.00284
20	79682	P	20	79682	0	0.00284
20	91932	P	20	100175	0	0.00284
20	91934	P	20	101920	0	0.00284
20	101335	P	20	101924	0	0.00284
20	101917	P	20	101917	0	0.00284
19	1050	P	19	101922	0	0.0114
19	1052	P	19	28184	0	0.0114
19	1052	P	19	71919	0	0.0114
19	1058	P	19	20748	0	0.0114
19	1058	F	19	41234	0	0.0114
19	1245	P	19	20748	0	0.0114
19	1245	F	19	41234	0	0.0114
19	12948	F	19	101026	0	0.0114
19	13409	P	19	20748	0	0.0114
19	13409	F	19	41234	0	0.0114
19	14378	P	19	105274	0	0.0114
19	14387	P	19	20745	0	0.0114
19	16373	P	19	45571	0	0.0114
19	16374	P	19	48761	0	0.0114
19	16741	P	19	101001	0	0.0114
19	20404	P	19	41237	0	0.0114
19	20406	F	19	91935	0	0.0114
19	20411	P	19	91935	0	0.0114
19	20413	F	19	41237	0	0.0114
19	20747	P	19	28184	0	0.0114
19	20747	P	19	71919	0	0.0114
19	27108	F	19	27127	0	0.0114
19	28184	F	19	41235	0	0.0114
19	28184	F	19	86612	0	0.0114
19	35909	F	19	59190	0	0.0114
19	41235	P	19	71908	0	0.0114
19	41235	F	19	71919	0	0.0114
19	41235	F	19	74755	0	0.0114
19	41235	F	19	100173	0	0.0114
19	41235	F	19	105272	0	0.0114
19	44577	F	19	57324	0	0.0114
19	50319	F	19	101348	0	0.0114
19	52338	F	19	62344	0	0.0114
19	52338	P	19	62345	0	0.0114
19	52601	F	19	103605	0	0.0114
19	57068	F	19	79686	0	0.0114
19	58307	P	19	104769	0	0.0114
19	59241	F	19	91935	0	0.0114
19	59243	F	19	101917	0	0.0114
19	65469	F	19	72980	0	0.0114
19	71462	F	19	71912	0	0.0114
19	71462	P	19	71915	0	0.0114
19	71469	F	19	105270	0	0.0114
19	71471	P	19	86605	0	0.0114
19	71908	P	19	86612	0	0.0114
19	71912	F	19	74740	0	0.0114
19	71915	P	19	74740	0	0.0114
19	71919	F	19	86612	0	0.0114
19	72916	F	19	105269	0	0.0114
19	74755	F	19	86612	0	0.0114
19	78160	F	19	79683	0	0.0114
19	86612	F	19	100173	0	0.0114
19	86612	F	19	105272	0	0.0114
19	89949	P	19	97814	0	0.0114
19	91933	P	19	105274	0	0.0114
18	1051	F	18	14379	0	0.0454
18	1051	P	18	14387	0	0.0454
18	1051	P	18	89449	0	0.0454
18	1051	F	18	91934	0	0.0454
18	1059	F	18	28184	0	0.0454
18	1059	P	18	71909	0	0.0454
18	1059	F	18	71919	0	0.0454
18	1059	F	18	74755	0	0.0454
18	1059	F	18	100173	0	0.0454
18	1059	F	18	105272	0	0.0454
18	1243	P	18	1243	0	0.0454
18	1246	F	18	28184	0	0.0454
18	1246	P	18	71909	0	0.0454
18	1246	F	18	71919	0	0.0454
18	1246	F	18	74755	0	0.0454
18	1246	F	18	100173	0	0.0454
18	1246	F	18	105272	0	0.0454
18	13405	F	18	20749	0	0.0454
18	13405	P	18	41234	0	0.0454
18	13410	F	18	28184	0	0.0454
18	13410	P	18	71909	0	0.0454
18	13410	F	18	71919	0	0.0454
18	13410	F	18	74755	0	0.0454
18	13410	F	18	100173	0	0.0454
18	13410	F	18	105272	0	0.0454
18	14378	P	18	60788	0	0.0454
18	14379	F	18	20746	0	0.0454
18	14379	P	18	89449	0	0.0454
18	14387	P	18	71907	0	0.0454
18	14387	F	18	74757	0	0.0454
18	14387	F	18	89449	0	0.0454
18	14387	F	18	100175	0	0.0454
18	14387	F	18	105274	0	0.0454
18	16745	P	18	105043	0	0.0454
18	18921	F	18	99007	0	0.0454
18	20746	P	18	89449	0	0.0454
18	20746	F	18	91934	0	0.0454
18	20746	P	18	101922	0	0.0454
18	20749	F	18	86607	0	0.0454
18	22851	P	18	59237	0	0.0454
18	23225	P	18	40793	0	0.0454
18	25620	F	18	59869	0	0.0454
18	25624	F	18	78173	0	0.0454
18	25842	F	18	75676	0	0.0454
18	28183	F	18	71470	0	0.0454
18	28750	F	18	60779	0	0.0454
18	29138	P	18	70242	0	0.0454
18	29138	P	18	80535	0	0.0454
18	29795	F	18	91940	0	0.0454
18	34703	F	18	90495	0	0.0454
18	34830	P	18	34864	0	0.0454
18	41234	P	18	86607	0	0.0454
18	41240	F	18	60082	0	0.0454
18	43380	P	18	45573	0	0.0454
18	44579	P	18	72916	0	0.0454
18	44580	P	18	44580	0	0.0454
18	44580	F	18	105268	0	0.0454
18	45571	F	18	48762	0	0.0454
18	46545	P	18	46648	0	0.0454
18	50320	P	18	65050	0	0.0454
18	52059	P	18	52059	0	0.0454
18	52339	P	18	52339	0	0.0454
18	54743	P	18	59011	0	0.0454
18	55042	P	18	71474	0	0.0454
18	57326	F	18	71462	0	0.0454
18	57326	P	18	71468	0	0.0454
18	57326	F	18	71912	0	0.0454
18	57326	P	18	71916	0	0.0454
18	57326	F	18	74740	0	0.0454
18	57326	P	18	74752	0	0.0454
18	59244	P	18	59244	0	0.0454
18	60788	P	18	71906	0	0.0454
18	60788	F	18	74758	0	0.0454
18	60788	P	18	91933	0	0.0454
18	60788	F	18	100176	0	0.0454
18	60788	F	18	105275	0	0.0454
18	60789	F	18	78165	0	0.0454
18	60967	P	18	60967	0	0.0454
18	60967	P	18	105099	0	0.0454
18	60967	F	18	105099	0	0.0454
18	62347	P	18	97817	0	0.0454
18	65050	P	18	101349	0	0.0454
18	71465	P	18	74745	0	0.0454
18	71465	F	18	74745	0	0.0454
18	71465	P	18	74747	0	0.0454
18	71465	F	18	74747	0	0.0454
18	71469	F	18	72917	0	0.0454
18	71470	F	18	100172	0	0.0454
18	71907	P	18	89449	0	0.0454
18	71907	P	18	101922	0	0.0454
18	71911	P	18	72917	0	0.0454
18	71917	F	18	72917	0	0.0454
18	72566	P	18	102282	0	0.0454
18	72917	F	18	74753	0	0.0454
18	74594	F	18	78159	0	0.0454
18	74743	P	18	74743	0	0.0454
18	74743	F	18	74749	0	0.0454
18	74749	P	18	74749	0	0.0454
18	74757	F	18	89449	0	0.0454
18	74757	F	18	101922	0	0.0454
18	78160	P	18	78160	0	0.0454
18	89361	P	18	89361	0	0.0454
18	89449	P	18	91934	0	0.0454
18	89449	F	18	100175	0	0.0454
18	89449	F	18	101922	0	0.0454
18	89449	F	18	105274	0	0.0454
18	100175	F	18	101922	0	0.0454
18	101347	F	18	105276	0	0.0454
18	101922	F	18	105274	0	0.0454
18	105268	P	18	105268	0	0.0454
17	1050	F	17	101338	0	0.182
17	1051	P	17	60788	0	0.182
17	1052	F	17	20406	0	0.182
17	1052	P	17	20413	0	0.182
17	1052	F	17	59241	0	0.182
17	1054	P	17	71471	0	0.182
17	1059	F	17	71471	0	0.182
17	1246	F	17	71471	0	0.182
17	3485	F	17	58304	0	0.182
17	11046	F	17	12199	0	0.182
17	13403	F	17	101915	0	0.182
17	13405	P	17	28184	0	0.182
17	13405	P	17	71471	0	0.182
17	13405	F	17	71910	0	0.182
17	13405	P	17	71919	0	0.182
17	13405	P	17	74755	0	0.182
17	13405	P	17	100173	0	0.182
17	13405	P	17	105272	0	0.182
17	13410	F	17	71471	0	0.182
17	14378	P	17	78165	0	0.182
17	14378	P	17	101347	0	0.182
17	14380	P	17	28186	0	0.182
17	14380	P	17	41237	0	0.182
17	14380	P	17	71921	0	0.182
17	14380	P	17	86614	0	0.182
17	14387	F	17	28186	0	0.182
17	14387	F	17	41237	0	0.182
17	14387	F	17	71921	0	0.182
17	14387	F	17	86614	0	0.182
17	14388	F	17	60788	0	0.182
17	15354	P	17	61047	0	0.182
17	16373	F	17	43381	0	0.182
17	16374	F	17	56195	0	0.182
17	18551	P	17	59850	0	0.182
17	18921	P	17	57977	0	0.182
17	20406	F	17	20747	0	0.182
17	20406	P	17	28186	0	0.182
17	20406	F	17	71908	0	0.182
17	20406	P	17	71921	0	0.182
17	20406	P	17	74757	0	0.182
17	20406	P	17	86614	0	0.182
17	20406	P	17	89449	0	0.182
17	20406	P	17	100175	0	0.182
17	20406	P	17	105274	0	0.182
17	20413	P	17	20747	0	0.182
17	20413	F	17	28186	0	0.182
17	20413	P	17	71908	0	0.182
17	20413	F	17	71921	0	0.182
17	20413	F	17	74757	0	0.182
17	20413	F	17	86614	0	0.182
17	20413	F	17	89449	0	0.182
17	20413	F	17	100175	0	0.182
17	20413	F	17	105274	0	0.182
17	20746	P	17	60788	0	0.182
17	20747	F	17	59241	0	0.182
17	20749	P	17	71471	0	0.182
17	22851	F	17	41240	0	0.182
17	22851	F	17	60082	0	0.182
17	25517	P	17	101031	0	0.182
17	28183	F	17	72918	0	0.182
17	28184	P	17	86607	0	0.182
17	28186	P	17	59241	0	0.182
17	28186	F	17	89449	0	0.182
17	28186	P	17	91935	0	0.182
17	28186	F	17	101922	0	0.182
17	29149	F	17	58288	0	0.182
17	29149	P	17	104790	0	0.182
17	29607	F	17	65058	0	0.182
17	33220	P	17	71699	0	0.182
17	33474	F	17	33988	0	0.182
17	40579	F	17	62004	0	0.182
17	40711	F	17	97821	0	0.182
17	41228	P	17	59019	0	0.182
17	41235	F	17	71471	0	0.182
17	41237	F	17	89449	0	0.182
17	41237	P	17	91935	0	0.182
17	41237	F	17	101922	0	0.182
17	43291	F	17	90271	0	0.182
17	44579	F	17	71462	0	0.182
17	44579	P	17	71469	0	0.182
17	44579	F	17	71912	0	0.182
17	44579	P	17	71917	0	0.182
17	44579	F	17	74740	0	0.182
17	44579	P	17	74753	0	0.182
17	44581	F	17	72916	0	0.182
17	45572	P	17	56195	0	0.182
17	46542	P	17	78168	0	0.182
17	48763	P	17	56195	0	0.182
17	50319	F	17	105277	0	0.182
17	52338	F	17	97818	0	0.182
17	57091	F	17	87097	0	0.182
17	57326	P	17	72917	0	0.182
17	57326	P	17	105270	0	0.182
17	57977	P	17	99007	0	0.182
17	58216	P	17	58375	0	0.182
17	59238	P	17	60082	0	0.182
17	59241	F	17	71908	0	0.182
17	59241	P	17	71921	0	0.182
17	59241	P	17	74757	0	0.182
17	59241	P	17	86614	0	0.182
17	59241	P	17	89449	0	0.182
17	59241	P	17	100175	0	0.182
17	59241	P	17	105274	0	0.182
17	60788	F	17	89450	0	0.182
17	60788	F	17	101923	0	0.182
17	60789	F	17	101347	0	0.182
17	62344	F	17	97818	0	0.182
17	71462	P	17	72917	0	0.182
17	71462	P	17	105270	0	0.182
17	71471	F	17	86612	0	0.182
17	71906	P	17	78165	0	0.182
17	71906	P	17	101347	0	0.182
17	71910	F	17	86607	0	0.182
17	71919	P	17	86607	0	0.182
17	71921	F	17	89449	0	0.182
17	71921	P	17	91935	0	0.182
17	71921	F	17	101922	0	0.182
17	72916	P	17	105268	0	0.182
17	72917	P	17	74740	0	0.182
17	72918	F	17	100172	0	0.182
17	74595	P	17	78161	0	0.182
17	74595	F	17	79683	0	0.182
17	74595	P	17	79684	0	0.182
17	74595	F	17	101342	0	0.182
17	74595	P	17	101343	0	0.182
17	74740	P	17	105270	0	0.182
17	74755	P	17	86607	0	0.182
17	74759	F	17	78165	0	0.182
17	74759	F	17	101347	0	0.182
17	78087	P	17	78211	0	0.182
17	78165	P	17	91933	0	0.182
17	78165	F	17	100177	0	0.182
17	78165	F	17	105276	0	0.182
17	86607	P	17	100173	0	0.182
17	86607	P	17	105272	0	0.182
17	86614	F	17	89449	0	0.182
17	86614	P	17	91935	0	0.182
17	86614	F	17	101922	0	0.182
17	89950	F	17	97840	0	0.182
17	91933	P	17	101347	0	0.182
17	91937	F	17	101917	0	0.182
17	97815	P	17	97840	0	0.182
17	100177	F	17	101347	0	0.182
16	1051	P	16	78165	0	0.727
16	1051	P	16	101347	0	0.727
16	1055	P	16	72919	0	0.727
16	1057	P	16	29774	0	0.727
16	1057	F	16	29774	0	0.727
16	1059	F	16	72919	0	0.727
16	1061	P	16	14381	0	0.727
16	1061	F	16	14387	0	0.727
16	1061	P	16	20407	0	0.727
16	1061	F	16	20413	0	0.727
16	1061	P	16	59242	0	0.727
16	1061	F	16	89449	0	0.727
16	1061	P	16	91936	0	0.727
16	1061	F	16	101922	0	0.727
16	1242	F	16	74739	0	0.727
16	1243	F	16	20751	0	0.727
16	1243	P	16	41234	0	0.727
16	1244	P	16	29774	0	0.727
16	1244	F	16	29774	0	0.727
16	1246	F	16	72919	0	0.727
16	1248	P	16	14381	0	0.727
16	1248	F	16	14387	0	0.727
16	1248	P	16	20407	0	0.727
16	1248	F	16	20413	0	0.727
16	1248	P	16	59242	0	0.727
16	1248	F	16	89449	0	0.727
16	1248	P	16	91936	0	0.727
16	1248	F	16	101922	0	0.727
16	1606	P	16	38407	0	0.727
16	1671	P	16	41378	0	0.727
16	2119	F	16	104085	0	0.727
16	8392	P	16	72990	0	0.727
16	11008	F	16	57560	0	0.727
16	11817	P	16	92656	0	0.727
16	12946	F	16	49064	0	0.727
16	13406	P	16	72919	0	0.727
16	13408	P	16	29774	0	0.727
16	13408	F	16	29774	0	0.727
16	13410	F	16	72919	0	0.727
16	13412	P	16	14381	0	0.727
16	13412	F	16	14387	0	0.727
16	13412	P	16	20407	0	0.727
16	13412	F	16	20413	0	0.727
16	13412	P	16	59242	0	0.727
16	13412	F	16	89449	0	0.727
16	13412	P	16	91936	0	0.727
16	13412	F	16	101922	0	0.727
16	14378	P	16	50319	0	0.727
16	14379	F	16	101339	0	0.727
16	14389	F	16	78165	0	0.727
16	14389	P	16	101339	0	0.727
16	14389	F	16	101347	0	0.727
16	14391	F	16	16748	0	0.727
16	16732	F	16	41211	0	0.727
16	16740	F	16	46085	0	0.727
16	16744	P	16	64292	0	0.727
16	16744	F	16	64294	0	0.727
16	18228	P	16	53532	0	0.727
16	18821	P	16	26370	0	0.727
16	18829	F	16	105286	0	0.727
16	20048	P	16	71194	0	0.727
16	20104	P	16	29146	0	0.727
16	20404	P	16	22851	0	0.727
16	20404	P	16	60082	0	0.727
16	20406	P	16	60788	0	0.727
16	20414	F	16	60788	0	0.727
16	20416	F	16	22851	0	0.727
16	20416	F	16	60082	0	0.727
16	20746	P	16	78165	0	0.727
16	20746	F	16	101339	0	0.727
16	20746	P	16	101347	0	0.727
16	20750	P	16	72919	0	0.727
16	21334	P	16	60776	0	0.727
16	21685	P	16	21685	0	0.727
16	22826	F	16	33473	0	0.727
16	24444	F	16	81206	0	0.727
16	24444	P	16	105285	0	0.727
16	25621	F	16	97842	0	0.727
16	25703	F	16	26818	0	0.727
16	26179	F	16	29143	0	0.727
16	26203	P	16	104773	0	0.727
16	28183	P	16	44579	0	0.727
16	28183	P	16	57326	0	0.727
16	28183	P	16	71462	0	0.727
16	28183	P	16	74740	0	0.727
16	28187	F	16	60788	0	0.727
16	29146	P	16	102388	0	0.727
16	29167	F	16	58306	0	0.727
16	29770	P	16	91942	0	0.727
16	29774	P	16	86610	0	0.727
16	29774	F	16	86610	0	0.727
16	36382	P	16	36382	0	0.727
16	39402	P	16	71772	0	0.727
16	40710	P	16	40710	0	0.727
16	41176	F	16	63116	0	0.727
16	41235	F	16	72919	0	0.727
16	41238	F	16	60788	0	0.727
16	43217	F	16	79517	0	0.727
16	43382	P	16	48764	0	0.727
16	43382	F	16	56195	0	0.727
16	44579	P	16	100172	0	0.727
16	44581	P	16	65254	0	0.727
16	44581	F	16	65254	0	0.727
16	44582	P	16	57327	0	0.727
16	44582	P	16	71463	0	0.727
16	44582	F	16	71469	0	0.727
16	44582	P	16	71913	0	0.727
16	44582	F	16	71917	0	0.727
16	44582	P	16	74741	0	0.727
16	44582	F	16	74753	0	0.727
16	47987	P	16	58311	0	0.727
16	50319	F	16	60790	0	0.727
16	50319	P	16	71906	0	0.727
16	50319	F	16	74760	0	0.727
16	50319	F	16	78166	0	0.727
16	50319	P	16	91933	0	0.727
16	50319	F	16	100178	0	0.727
16	52341	P	16	97819	0	0.727
16	52627	F	16	87718	0	0.727
16	54401	P	16	54401	0	0.727
16	55036	P	16	105288	0	0.727
16	55044	F	16	86605	0	0.727
16	57068	F	16	78163	0	0.727
16	57068	P	16	79682	0	0.727
16	57068	P	16	101341	0	0.727
16	57068	F	16	101345	0	0.727
16	57326	P	16	100172	0	0.727
16	57327	F	16	105268	0	0.727
16	58716	P	16	103780	0	0.727
16	59241	P	16	60788	0	0.727
16	59246	P	16	91938	0	0.727
16	59248	F	16	72921	0	0.727
16	59870	F	16	97842	0	0.727
16	60788	F	16	71922	0	0.727
16	60788	F	16	86615	0	0.727
16	60789	P	16	101339	0	0.727
16	62349	F	16	89949	0	0.727
16	64292	F	16	101001	0	0.727
16	64294	P	16	101001	0	0.727
16	65052	P	16	105278	0	0.727
16	65254	P	16	72916	0	0.727
16	65254	F	16	72916	0	0.727
16	65254	P	16	105269	0	0.727
16	65254	F	16	105269	0	0.727
16	68471	P	16	68471	0	0.727
16	70252	F	16	90591	0	0.727
16	71462	P	16	100172	0	0.727
16	71463	F	16	105268	0	0.727
16	71465	P	16	71465	0	0.727
16	71465	F	16	71467	0	0.727
16	71465	P	16	74743	0	0.727
16	71465	F	16	74751	0	0.727
16	71467	P	16	71467	0	0.727
16	71467	F	16	74743	0	0.727
16	71467	P	16	74751	0	0.727
16	71469	P	16	105268	0	0.727
16	71907	F	16	101339	0	0.727
16	71913	F	16	105268	0	0.727
16	71915	P	16	74745	0	0.727
16	71915	F	16	74745	0	0.727
16	71915	P	16	74747	0	0.727
16	71915	F	16	74747	0	0.727
16	71915	P	16	74749	0	0.727
16	71915	F	16	74749	0	0.727
16	71917	P	16	105268	0	0.727
16	72916	P	16	72916	0	0.727
16	72919	P	16	86608	0	0.727
16	72919	F	16	86612	0	0.727
16	74596	P	16	74596	0	0.727
16	74680	P	16	74733	0	0.727
16	74740	P	16	100172	0	0.727
16	74741	F	16	105268	0	0.727
16	74743	P	16	74743	0	0.727
16	74743	F	16	74751	0	0.727
16	74751	P	16	74751	0	0.727
16	74753	P	16	105268	0	0.727
16	74759	P	16	101339	0	0.727
16	78165	F	16	89451	0	0.727
16	78165	F	16	101924	0	0.727
16	78930	F	16	89662	0	0.727
16	79680	P	16	86616	0	0.727
16	81206	P	16	105285	0	0.727
16	89451	P	16	101339	0	0.727
16	89451	F	16	101347	0	0.727
16	91934	F	16	101339	0	0.727
16	92835	P	16	96126	0	0.727
16	100177	P	16	101339	0	0.727
16	101339	P	16	105276	0	0.727
16	101347	F	16	101924	0	0.727
15	1051	P	15	50319	0	2.91
15	1052	F	15	79681	0	2.91
15	1054	F	15	101917	0	2.91
15	1056	F	15	44579	0	2.91
15	1056	F	15	57326	0	2.91
15	1056	F	15	71462	0	2.91
15	1056	F	15	74740	0	2.91
15	1059	P	15	44579	0	2.91
15	1059	P	15	57326	0	2.91
15	1059	P	15	71462	0	2.91
15	1059	P	15	74740	0	2.91
15	1061	P	15	101917	0	2.91
15	1062	F	15	60788	0	2.91
15	1063	F	15	57070	0	2.91
15	1063	F	15	79688	0	2.91
15	1243	P	15	28184	0	2.91
15	1243	F	15	44579	0	2.91
15	1243	F	15	57326	0	2.91
15	1243	F	15	71462	0	2.91
15	1243	P	15	71471	0	2.91
15	1243	F	15	71912	0	2.91
15	1243	P	15	71919	0	2.91
15	1243	P	15	72919	0	2.91
15	1243	P	15	74755	0	2.91
15	1243	P	15	100173	0	2.91
15	1243	P	15	105272	0	2.91
15	1246	P	15	44579	0	2.91
15	1246	P	15	57326	0	2.91
15	1246	P	15	71462	0	2.91
15	1246	P	15	74740	0	2.91
15	1248	P	15	101917	0	2.91
15	1249	F	15	60788	0	2.91
15	2118	F	15	5320	0	2.91
15	2576	F	15	97132	0	2.91
15	3487	F	15	29167	0	2.91
15	11819	F	15	20003	0	2.91
15	11820	F	15	72566	0	2.91
15	11820	P	15	102285	0	2.91
15	13405	F	15	14382	0	2.91
15	13405	P	15	14387	0	2.91
15	13405	F	15	20408	0	2.91
15	13405	P	15	20413	0	2.91
15	13405	F	15	59243	0	2.91
15	13405	P	15	89449	0	2.91
15	13405	F	15	91937	0	2.91
15	13405	P	15	101922	0	2.91
15	13407	F	15	44579	0	2.91
15	13407	F	15	57326	0	2.91
15	13407	F	15	71462	0	2.91
15	13407	F	15	74740	0	2.91
15	13410	P	15	44579	0	2.91
15	13410	P	15	57326	0	2.91
15	13410	P	15	71462	0	2.91
15	13410	P	15	74740	0	2.91
15	13412	P	15	101917	0	2.91
15	13413	F	15	60788	0	2.91
15	13414	F	15	57070	0	2.91
15	13414	F	15	79688	0	2.91
15	14378	F	15	65053	0	2.91
15	14380	F	15	79681	0	2.91
15	14382	P	15	71473	0	2.91
15	14382	F	15	86607	0	2.91
15	14387	F	15	71473	0	2.91
15	14387	P	15	86607	0	2.91
15	14389	P	15	79681	0	2.91
15	14390	F	15	50319	0	2.91
15	14391	P	15	105043	0	2.91
15	16382	F	15	21169	0	2.91
15	16503	P	15	32623	0	2.91
15	16743	F	15	54401	0	2.91
15	16743	P	15	54402	0	2.91
15	16748	P	15	20745	0	2.91
15	17279	F	15	59122	0	2.91
15	18799	P	15	76266	0	2.91
15	18829	P	15	24444	0	2.91
15	18829	P	15	81206	0	2.91
15	19107	F	15	58993	0	2.91
15	20143	F	15	102427	0	2.91
15	20406	P	15	78165	0	2.91
15	20406	F	15	79681	0	2.91
15	20406	F	15	101340	0	2.91
15	20406	P	15	101347	0	2.91
15	20408	P	15	71473	0	2.91
15	20408	F	15	86607	0	2.91
15	20413	F	15	71473	0	2.91
15	20413	P	15	86607	0	2.91
15	20415	F	15	78165	0	2.91
15	20415	P	15	79681	0	2.91
15	20415	P	15	101340	0	2.91
15	20415	F	15	101347	0	2.91
15	20740	F	15	54768	0	2.91
15	20745	F	15	105043	0	2.91
15	20746	P	15	50319	0	2.91
15	20747	F	15	79681	0	2.91
15	20749	F	15	101917	0	2.91
15	20751	F	15	44579	0	2.91
15	20751	F	15	57326	0	2.91
15	20751	F	15	71462	0	2.91
15	20751	F	15	74740	0	2.91
15	20752	F	15	29774	0	2.91
15	20752	P	15	29775	0	2.91
15	20754	P	15	72914	0	2.91
15	21338	P	15	37799	0	2.91
15	22827	F	15	33988	0	2.91
15	23929	P	15	57069	0	2.91
15	23929	P	15	78164	0	2.91
15	23929	F	15	79682	0	2.91
15	23929	P	15	79687	0	2.91
15	23929	F	15	101341	0	2.91
15	23929	P	15	101346	0	2.91
15	24531	F	15	46547	0	2.91
15	24531	P	15	46649	0	2.91
15	24549	P	15	28276	0	2.91
15	25621	F	15	89952	0	2.91
15	25621	P	15	97815	0	2.91
15	25806	P	15	30133	0	2.91
15	26204	F	15	29168	0	2.91
15	26204	F	15	58307	0	2.91
15	27033	F	15	29552	0	2.91
15	28178	P	15	28759	0	2.91
15	28183	F	15	44583	0	2.91
15	28183	P	15	105268	0	2.91
15	28186	P	15	101917	0	2.91
15	28188	F	15	78165	0	2.91
15	28188	P	15	79681	0	2.91
15	28188	P	15	101340	0	2.91
15	28188	F	15	101347	0	2.91
15	28192	F	15	52346	0	2.91
15	28616	P	15	74201	0	2.91
15	29168	P	15	104773	0	2.91
15	29463	P	15	43215	0	2.91
15	29774	P	15	41234	0	2.91
15	29775	F	15	41234	0	2.91
15	29778	F	15	29797	0	2.91
15	29778	F	15	91942	0	2.91
15	33623	F	15	90544	0	2.91
15	34075	F	15	47802	0	2.91
15	34075	F	15	85963	0	2.91
15	39669	F	15	96289	0	2.91
15	39675	P	15	97839	0	2.91
15	39676	P	15	47806	0	2.91
15	40710	P	15	97821	0	2.91
15	41235	P	15	44579	0	2.91
15	41235	P	15	57326	0	2.91
15	41235	P	15	71462	0	2.91
15	41235	P	15	74740	0	2.91
15	41237	P	15	101917	0	2.91
15	41239	F	15	78165	0	2.91
15	41239	P	15	79681	0	2.91
15	41239	P	15	101340	0	2.91
15	41239	F	15	101347	0	2.91
15	43376	F	15	102279	0	2.91
15	43459	F	15	83619	0	2.91
15	44122	P	15	84281	0	2.91
15	44579	F	15	86609	0	2.91
15	44579	P	15	86612	0	2.91
15	44583	F	15	100172	0	2.91
15	46086	P	15	101005	0	2.91
15	46544	P	15	60792	0	2.91
15	46546	F	15	81213	0	2.91
15	46650	P	15	81213	0	2.91
15	47988	F	15	104769	0	2.91
15	50319	F	15	89452	0	2.91
15	50319	P	15	101339	0	2.91
15	50319	F	15	101925	0	2.91
15	52338	P	15	89949	0	2.91
15	53012	P	15	96700	0	2.91
15	53474	P	15	98138	0	2.91
15	54401	P	15	101003	0	2.91
15	54402	F	15	101003	0	2.91
15	54745	F	15	59232	0	2.91
15	56843	P	15	59606	0	2.91
15	57068	P	15	74595	0	2.91
15	57068	P	15	78160	0	2.91
15	57086	F	15	76555	0	2.91
15	57326	F	15	86609	0	2.91
15	57326	P	15	86612	0	2.91
15	57328	F	15	65254	0	2.91
15	57328	P	15	65255	0	2.91
15	57328	F	15	72916	0	2.91
15	57329	P	15	71466	0	2.91
15	57329	F	15	71467	0	2.91
15	57329	P	15	74744	0	2.91
15	57329	F	15	74745	0	2.91
15	57329	P	15	74746	0	2.91
15	57329	F	15	74747	0	2.91
15	57329	P	15	74748	0	2.91
15	57329	F	15	74749	0	2.91
15	57329	P	15	74750	0	2.91
15	57329	F	15	74751	0	2.91
15	57331	P	15	100170	0	2.91
15	57591	P	15	86099	0	2.91
15	57625	F	15	60714	0	2.91
15	58415	P	15	104114	0	2.91
15	59012	P	15	59232	0	2.91
15	59241	P	15	78165	0	2.91
15	59241	F	15	79681	0	2.91
15	59241	F	15	101340	0	2.91
15	59241	P	15	101347	0	2.91
15	59243	P	15	71473	0	2.91
15	59243	F	15	86607	0	2.91
15	59870	F	15	89952	0	2.91
15	59870	P	15	97815	0	2.91
15	60789	P	15	79681	0	2.91
15	60791	P	15	65053	0	2.91
15	62344	P	15	89949	0	2.91
15	62350	F	15	97840	0	2.91
15	63468	P	15	98456	0	2.91
15	64292	F	15	105046	0	2.91
15	64295	P	15	105046	0	2.91
15	65053	F	15	71906	0	2.91
15	65053	P	15	74761	0	2.91
15	65053	P	15	78167	0	2.91
15	65053	F	15	91933	0	2.91
15	65053	P	15	100179	0	2.91
15	65254	F	15	71464	0	2.91
15	65254	P	15	71469	0	2.91
15	65254	F	15	71914	0	2.91
15	65254	P	15	71917	0	2.91
15	65254	F	15	74742	0	2.91
15	65254	P	15	74753	0	2.91
15	65255	P	15	71464	0	2.91
15	65255	F	15	71469	0	2.91
15	65255	P	15	71914	0	2.91
15	65255	F	15	71917	0	2.91
15	65255	P	15	74742	0	2.91
15	65255	F	15	74753	0	2.91
15	69106	P	15	101691	0	2.91
15	70215	F	15	83619	0	2.91
15	71462	F	15	86609	0	2.91
15	71462	P	15	86612	0	2.91
15	71464	F	15	72916	0	2.91
15	71469	P	15	72916	0	2.91
15	71473	F	15	89449	0	2.91
15	71473	P	15	91937	0	2.91
15	71473	P	15	101917	0	2.91
15	71473	F	15	101922	0	2.91
15	71478	F	15	104100	0	2.91
15	71908	F	15	79681	0	2.91
15	71910	F	15	101917	0	2.91
15	71914	F	15	72916	0	2.91
15	71917	P	15	72916	0	2.91
15	71921	P	15	101917	0	2.91
15	71923	F	15	78165	0	2.91
15	71923	P	15	79681	0	2.91
15	71923	P	15	101340	0	2.91
15	71923	F	15	101347	0	2.91
15	72916	F	15	74742	0	2.91
15	72916	P	15	74753	0	2.91
15	74740	F	15	86609	0	2.91
15	74740	P	15	86612	0	2.91
15	74757	P	15	101917	0	2.91
15	74759	P	15	79681	0	2.91
15	75698	P	15	86050	0	2.91
15	78165	F	15	86616	0	2.91
15	79100	F	15	89794	0	2.91
15	79681	P	15	89451	0	2.91
15	79681	F	15	91935	0	2.91
15	79681	P	15	100177	0	2.91
15	79681	P	15	101924	0	2.91
15	79681	P	15	105276	0	2.91
15	85257	F	15	97844	0	2.91
15	86607	P	15	89449	0	2.91
15	86607	F	15	91937	0	2.91
15	86607	F	15	101917	0	2.91
15	86607	P	15	101922	0	2.91
15	86614	P	15	101917	0	2.91
15	86616	P	15	101340	0	2.91
15	86616	F	15	101347	0	2.91
15	86904	P	15	92322	0	2.91
15	89449	P	15	101917	0	2.91
15	95165	P	15	96794	0	2.91
15	100172	P	15	105268	0	2.91
15	100175	P	15	101917	0	2.91
15	101001	F	15	105046	0	2.91
15	101917	P	15	105274	0	2.91
