# Supplementary material for: Ultra-deep sequencing reveals dramatic alteration of organellar genomes in Physcomitrella patens due to biased asymmetric recombination
Source: Commun Biol. 2021 May 27;4:633. doi: 10.1038/s42003-021-02141-x (PMC8159992; doi:10.1038/s42003-021-02141-x)
Supplement: Supplementary file 6 — Supplementary Data 3 [file 42003_2021_2141_MOESM6_ESM.xlsx]

## Sheet: Supplementary Data 5
Supplementary Data 5. Position, homologous sequence, and normalized read number of chloroplast DNA recombination between repeats (mhr)
Repeat-1	Repeat-2	WT	RECA1 KO-1	RECA1 KO-2	RECA2 KO-6	RECA2 KO-7	RECG KO-1	RECG KO-5	Homologous sequence
-108125	-44988	0	0	0	0	0	33.69	0	TTTAAT
-104481	93279	0	0	0	0	0	5.39	0	CGTCGAGCT
-102969	34428	0	0	0	0	2.47	0	0	TTTCAAAACCGTACATGAAA
-100920	33951	0	0	0	6.53	0	0	0	ACCTTTTGCTT
-95803	-102876	0	0	0	2.9	0	0	0	AAAAGCCATATTTTG
-95200	-96385	4	0	0	0	0	0	0	TAATCCAAA
-94918	-17811	0	0	0	0	0	0	446.56	ACCAAATCCA
-94444	-47898	0	0	0	0	0	25.61	0	TATTT
-94268	-112961	0	0	0	0	0	0	12.07	CTTCT
-94158	-112914	0	0	0	3.63	0	0	15.09	ACCTACA
-94016	93498	0	0	0	0	0	0	13.58	CTGAGCTAC
-94006	88099	0	0	0	16.7	14.82	226.43	85.99	CGCTCTACCACTGAGCTA
-93573	94815	0	0	0	0	2.47	35.04	0	AGGTTTTTTTGG
-93536	-45411	0	0	0	0	0	0	13.58	TTCGAAT
-93533	-41912	0	0	0	0	0	115.91	125.22	GGGTTCGAATCCCTC
-93527	-16122	0	0	0	0	0	5.39	0	TGTCG
-93503	42160	0	0	0	0	0	0	19.61	AGAGCACGTG
-93488	94026	0	0	0	0	0	0	13.58	GTAGCTCAG
-92939	57366	0	0	0	0	0	0	13.58	TAATGTATGCAGCT
-92898	92091	0	0	0	0	0	10.78	0	GAGCC
-92869	65895	0	0	0	0	0	0	10.56	GAGAATCCA
-92722	91946	0	0	0	0	0	0	9.05	CGGA
-92706	93519	0	0	0	0	0	0	6.03	GTAGCCA
-92664	-100178	0	0	0	0	0	0	15.09	CACCT
-92505	93970	0	0	0	0	0	0	19.61	ACCTGGGG
-92478	92928	0	0	0	0	0	0	7.54	TTGGCACCT
-92289	-86424	0	0	0	0	0	6.74	64.87	GGACGGAAA
-92233	59151	0	0	0	0	0	5.39	0	TATGGGGCGT
-92085	92904	0	0	0	0	0	20.22	0	GGCTC
-92021	-17702	0	0	0	0	0	18.87	12.07	CGGACTA
-92008	88493	0	0	0	0	3.7	36.39	25.65	GTCTGTGAAGATGCG
-91842	90991	0	0	0	0	0	10.78	0	TGGTGATCTG
-91819	-86450	0	0	0	0	0	20.22	0	CAGTG
-91746	92513	0	0	0	0	0	6.74	10.56	CCCAGG
-91571	-110537	0	0	0	3.63	0	16.17	0	AAGAAAAGCTCG
-91244	39142	0	0	0	2.9	0	0	0	CGGCTTGAGTA
-90995	92207	0	0	0	0	0	5.39	0	GGCCC
-90980	91853	0	0	0	0	0	6.74	16.6	CAGATCACCA
-90977	91975	0	0	0	0	0	0	16.6	GCCCAGATC
-90786	90047	0	0	0	0	0	6.74	0	CTCCCCGAA
-90391	89288	0	0	0	0	0	39.09	27.16	CTTG
-90382	-53946	0	0	0	0	0	10.78	0	AAGGACCACC
-90380	89299	0	0	0	0	0	0	18.1	GCAAGG
-90094	90817	0	0	0	0	0	8.09	10.56	AACTGCTGC
-90037	90796	0	0	0	0	0	9.43	13.58	TTCGGGGAG
-90003	89415	0	0	0	10.89	7.41	21.56	0	GAGACGA
-89799	-45804	0	0	0	0	0	16.17	0	GGTTCGAGTCC
-89416	90003	0	0	0	0	0	12.13	0	GGGTGCC
-89407	90011	0	0	0	9.44	8.03	28.3	21.12	TCGTCTC
-89292	90387	0	0	0	0	0	0	10.56	CCTTGC
-89283	90396	0	0	0	4.36	0	70.09	43.75	CAAG
-88987	94017	0	0	0	0	0	12.13	0	TGGTAGAGCG
-88978	94025	0	0	0	0	2.47	0	0	TAGCTCAGT
-88977	31430	0	0	0	0	0	12.13	0	ATAGCTCAGTTGGTAGAGC
-88926	93646	0	0	0	0	4.32	0	0	CCCAGCA
-88477	92024	0	0	0	0	0	25.61	25.65	CGCATCTTCACAGAC
-88459	-41495	0	0	0	0	0	0	12.07	AATGAAGCACCT
-88080	94025	0	0	0	4.36	8.64	153.65	78.45	TAGCTCAGTGGTAGAGCG
-87606	-75443	0	0	0	0	0	0	7.54	CGGCCT
-87195	91539	0	0	0	0	0	12.13	0	CGCCTGG
-86944	91818	0	0	0	0	0	0	21.12	CAGGCG
-86079	86151	0	0	0	0	0	0	6.03	AGGGATA
-85211	14	0	10.8	4.64	0	0	8.09	10.56	AATATAA
-85196	27	0	0	4.64	0	0	0	0	TTTTTAG
-80856	61657	0	0	0	0	0	22.91	27.16	AGGGTTATAGTCGACGTTTTTATTATATTATCGCCTCTATTTCAAAA
-65885	92879	0	0	0	0	0	0	13.58	TGGATTCTC
-65092	-64994	0	0	0	0	0	0	7.54	ATATA
-65091	-65022	0	0	0	0	0	32.35	49.79	AAT
-63063	-53072	0	0	0	0	0	5.39	0	CCACGTCC
-62017	-61956	0	0	0	0	0	70.09	31.68	AA
-62003	-61942	0	0	0	0	0	0	12.07	TTTAA
-61999	-61934	0	0	0	0	0	82.22	36.21	TTTTTTTA
-61993	-61930	0	0	0	0	0	64.69	49.79	TTT
-61609	80904	11	0	6.96	0	0	45.83	60.35	TTTTGAAATAGAGGCGATAATATAATAAAAACGTCGACTATAACCCT
-60272	41865	0	0	0	0	0	41.78	34.7	CCACTCGGCCATCTCTCC
-60268	41869	0	0	0	0	0	0	7.54	TAA
-60259	41878	0	0	0	0	0	8.09	0	CCA
-60208	-33314	0	0	0	0	0	13.48	16.6	AGAGAGGGATTCGAACCCTCGGTA
-60201	41938	0	0	0	2.9	0	20.22	0	AAAGGAGAGAGAGGGATTCGAACCCTCG
-59130	-53064	0	0	0	0	0	10.78	9.05	CCACTTGGCCACG
-57351	92954	0	0	0	0	0	0	12.07	AGCTGCATACATTA
-44328	-99286	0	0	0	0	0	0	6.03	ACCAT
-44053	43097	0	0	0	5.08	0	0	0	AATTGGGCCAGAAA
-43082	44068	0	0	0	3.63	2.47	0	0	TTTCTGGCCCAATT
-42716	92091	0	0	0	0	0	9.43	0	GAGCCCAA
-42149	93514	0	0	0	0	0	0	27.16	CACGTGCTCT
-42036	85455	0	0	0	0	0	0	10.56	AAAAAAATTAATAA
-42031	-41957	0	0	0	0	0	508.12	657.77	TTATAAAAAAAA
-41909	60230	0	0	0	0	0	22.91	0	CGAGGGTTCGAATCCCTCTCTCTCCTTT
-38897	-36673	0	0	0	0	0	17.52	6.03	CATATGTATAGAACTAATTTTGG
-38880	-36656	0	0	0	0	0	5.39	0	TTTTT
-38855	-36631	0	0	0	0	0	5.39	0	CATCA
-37854	-40069	0	0	0	0	0	8.09	0	TTGGGCTCA
-37783	-39998	0	0	0	0	0	5.39	0	GTTTGGGC
-37560	36788	0	0	0	0	3.7	0	0	AGTAGTTA
-36673	-38897	0	0	0	0	0	13.48	0	CATATGTATAGAACTAATTTTGG
-34407	102990	0	0	0	2.9	0	6.74	0	TTTCATGTACGGTTTTGAAA
-33378	-60272	0	0	0	3.63	0	0	0	CCACTCGGCCATCT
-33377	41866	0	0	0	0	0	8.09	9.05	ACCACTCGGCCATCT
-33314	-60208	0	0	0	13.07	3.09	0	0	AGAGAGGGATTCGAACCCTCGGTA
-33314	41931	0	0	0	0	0	10.78	10.56	AGAGAGGGATTCGAACCCTCG
-31410	88997	0	0	0	0	0	9.43	0	GCTCTACCAACTGAGCTAT
-29408	-56441	0	0	0	3.63	0	0	0	TTCTGATTTTA
-26874	16436	0	0	0	0	0	8.09	0	ATATCGACGTGGTG
-24204	-60212	0	0	0	5.81	0	0	0	AGGGATTCGAACCCT
-22558	-22484	0	0	0	0	0	316.73	0	TTTTA
-22546	-22464	0	0	0	0	0	8.09	0	ATATAA
-22543	-22492	0	0	0	0	3.7	0	0	AAAAT
-21546	-82255	0	0	0	4.36	0	0	0	GATCTTCTTGAAGAAG
-18742	-55123	0	0	0	3.63	0	0	0	TTTTTAGAAATTTTTTTT
-16088	-40891	0	0	0	0	0	13.48	0	GCAGTTTGGTAGC
-11029	-41559	0	0	0	0	0	5.39	0	CAG
-9023	-8961	0	0	0	0	0	177.91	915.75	AACTTA
-9012	-8950	0	14.04	0	0	0	335.6	178.02	AAGTT
-6964	-64062	0	0	0	0	0	14.83	0	ACATGAATTTTT
-6866	-40087	0	0	0	3.63	0	9.43	202.16	ACCTTTAGCTAATTTAG
-6414	-6344	0	0	0	0	0	16.17	10.56	TAAAAAAAA
-6404	-6336	0	0	0	0	0	90.3	0	AATTAA
-6154	-59122	0	0	0	0	26.55	0	0	CTGCCTTACCACTTGGCCA
-4941	-55802	0	0	0	0	0	13.48	0	AATAAAAATAATT
-4539	-4479	0	0	5.8	0	0	0	0	TTTAGTTTTTTA
-3953	-3899	0	6.48	5.8	0	0	97.04	137.29	AATTAAA
-1649	-1565	0	0	0	0	0	5.39	0	ATATAATATA
-1639	-1561	7	10.8	5.8	0	0	18.87	18.1	ATTTATATAA
-36	-85594	0	0	0	0	4.94	0	0	AAAATAAAAAACATAGATTTT
1572	1650	6	0	0	0	0	16.17	0	TTATATAAAT
1577	1656	0	0	0	0	0	16.17	9.05	TTATATT
2087	-2015	0	0	0	0	0	0	6.03	TTAGCA
3907	3961	5	0	0	0	0	63.35	143.32	TTTAATT
4071	90706	0	0	0	0	0	12.13	0	ACCTCCAC
4492	4552	0	0	0	0	0	8.09	0	TAAAAAACTAAA
5601	5665	0	0	0	0	0	6.74	0	ATAAAAA
6168	-41859	0	0	0	0	0	5.39	15.09	AGTGGT
6343	6411	0	0	0	0	0	79.52	0	TTAATT
8956	9018	0	8.64	0	0	0	433.99	202.16	AACTT
8968	9030	0	0	0	0	3.09	217	1182.78	TAAGTT
9659	10286	4	0	0	0	0	0	0	TT
10012	-9936	0	0	0	0	0	5.39	0	AAAA
10587	-50952	0	0	0	0	0	32.35	0	TTTTTTGCTGCTT
15893	-50245	0	0	0	0	0	9.43	0	AAATATATTTTTTT
16135	-53025	0	0	0	0	0	13.48	6.03	GAACCCGCG
17710	92029	0	0	0	0	0	17.52	15.09	TAGTCCG
17822	94929	0	0	0	0	0	0	402.81	TGGATTTGGT
20334	-21194	0	0	0	0	0	0	7.54	ATTATTTTTTTTTAA
22490	22564	0	0	0	0	0	334.25	0	TAAAA
24220	-41911	0	0	0	0	0	13.48	0	AGGGTTCGAATCCCT
25204	-25133	0	0	0	0	0	5.39	0	TGCAG
25386	-25541	4	0	0	0	0	0	0	AAAT
29745	13333	0	0	0	5.81	0	0	0	AATAAATA
30532	-50164	0	0	0	0	0	0	82.98	TTTTTTAATAAAAAA
31420	94017	0	0	0	0	0	0	12.07	TGGTAGAGC
31430	-88977	0	0	0	0	0	5.39	7.54	ATAGCTCAGTTGGTAGAGC
33333	-93533	0	0	0	0	2.47	0	0	GGGTTCGAATCCCTC
33336	-41909	0	0	0	0	0	401.64	413.37	CGAGGGTTCGAATCCCTCTCT
33339	60233	0	0	0	0	0	18.87	0	TACCGAGGGTTCGAATCCCTCTCT
33393	-41850	0	0	0	0	0	53.91	49.79	AGATGGCCGAGTGGT
34296	101602	0	0	0	0	2.47	0	0	AGGGCTAGTTTT
34428	-102969	0	0	0	0	0	6.74	0	TTTCAAAACCGTACATGAAA
34504	-41110	0	0	0	0	0	0	7.54	CCGCATATTCTCCTT
36358	38576	0	0	0	0	0	5.39	0	CCAG
36387	-7933	0	0	0	0	0	0	6.03	CCCAAG
37504	89129	0	0	0	0	3.7	8.09	0	TGGCATGTTCCG
37846	40061	0	0	0	0	0	8.09	0	TCAATAAG
38577	3478	0	0	0	0	3.09	0	0	ACCAGATAAA
38843	36619	0	0	0	0	0	5.39	0	AGCCATAAAC
38897	36673	4	0	0	0	0	0	0	CCAGC
39649	-41499	0	0	0	0	0	0	7.54	AAGCACCT
39696	-54638	0	0	0	0	0	0	10.56	ACCAAATT
39732	93221	0	0	0	0	0	0	12.07	ACCACC
40052	37837	0	0	0	0	0	6.74	0	TCTTGCCAATATCC
40105	6884	0	0	0	0	0	9.43	265.52	CTAAATTAGCTAAAGGT
40167	-43633	0	0	0	0	0	5.39	0	AGCTAAACCAACTA
40275	40334	0	8.64	4.64	0	0	17.52	10.56	TTTTAT
40382	-40957	0	0	0	0	0	0	9.05	ATAAAATTTTTAATAAA
40847	-41223	0	0	0	0	7.41	0	0	CAATTATTTTTTTTT
40905	16102	0	0	0	0	0	0	9.05	GCTACCAAACTGC
40932	-45089	0	0	0	0	0	5.39	7.54	ATGAC
40940	-53023	0	0	0	0	0	55.26	49.79	TTGAACCC
40948	-53015	0	0	0	0	0	25.61	10.56	GACGGGA
40975	-40364	0	0	0	7.26	4.32	0	16.6	TTTATTAAAAATTTTAT
41099	-61692	0	0	0	0	0	0	12.07	CTACCCGCCTTTT
41113	-61678	0	0	0	0	0	12.13	0	GGGTTCGATTCCC
41126	-34488	0	0	0	0	0	0	9.05	AAGGAGAATATGCGG
41146	-61093	0	0	0	0	0	29.65	16.6	TGGTAAAA
41239	-40831	0	0	0	4.36	0	0	0	AAAAAAAAATAATTG
41246	93814	0	0	0	0	0	24.26	0	ACTGAAAAAAAAAAAATA
41508	88472	0	0	0	0	0	12.13	9.05	AGGTGCTTCATT
41859	-53070	0	0	0	0	0	13.48	0	GGCCA
41865	-60272	0	0	0	5.08	0	83.56	89.01	CCACTCGGCCATCTCTCC
41866	-33377	0	0	0	0	0	80.87	57.33	ACCACTCGGCCATCT
41869	-60268	0	0	0	0	0	6.74	0	TAA
41910	-53035	0	0	0	0	0	18.87	15.09	ATAGT
41927	-24204	0	0	0	0	0	21.56	22.63	AGGGATTCGAACCCT
41928	93549	0	0	0	0	0	101.08	105.61	GAGGGATTCGAACCC
41931	-33314	0	0	0	0	0	580.9	633.63	AGAGAGGGATTCGAACCCTCG
41938	-60201	0	0	0	7.26	6.79	1661.83	1627.83	AAAGGAGAGAGAGGGATTCGAACCCTCG
41941	42029	0	0	0	0	0	76.82	34.7	AAAAAAGG
41957	42031	0	0	0	0	0	245.3	930.84	AAA
41970	42044	0	0	0	0	0	537.77	687.94	TTTTTTTTATAA
43097	-44053	0	0	0	15.25	8.03	20.22	13.58	AATTGGGCCAGAAA
43648	-40152	0	0	0	0	0	0	6.03	TAGTTGGTTTAGCT
43753	-43673	0	0	0	0	0	0	6.03	GTT
44068	-43082	0	0	0	11.62	12.35	22.91	16.6	TTTCTGGCCCAATT
44995	108132	0	0	0	0	0	21.56	0	ATTAAA
45045	113266	0	0	0	0	0	0	12.07	AAATAAAAAAAAAACGA
45133	28470	0	0	0	0	0	5.39	0	TTAACTCAGTGGT
45263	95090	0	0	0	0	0	5.39	0	TTAGAAAAAAATTTAAATT
45419	93544	0	0	0	0	0	0	9.05	ATTCGAA
45801	-45092	0	0	0	0	0	5.39	0	ACTT
45812	-41104	0	0	0	0	0	8.09	12.07	TCGAACCCGCA
45816	89811	0	0	0	0	0	14.83	6.03	GGACTCGAACC
45818	-41098	0	0	0	0	0	13.48	0	CGGGA
45856	-98079	0	0	0	0	0	22.91	0	AAAAAAAAAAA
47904	94450	0	0	0	0	0	18.87	0	AAATA
48976	89629	0	0	0	0	0	16.17	0	ATTTTCAAAATTT
50180	-30516	0	0	0	0	0	0	84.48	TTTTTTATTAAAAAA
50260	-15878	0	0	0	0	0	6.74	0	AAAAAAATATATTT
50580	-106973	0	0	0	2.9	0	0	0	TGAAAATTTTAAATTA
51081	51358	0	0	0	0	0	8.09	0	AAATAAAAAAAA
51273	-100310	0	0	0	0	0	12.13	0	TTTAAATAA
52253	12262	0	0	0	0	0	0	9.05	AAAAAAAAATATT
52543	97476	0	0	0	0	0	6.74	0	TTTTTGATTTT
53023	-40940	0	0	0	0	0	26.96	0	TCCCGTC
53032	-40931	0	0	0	0	0	47.17	18.1	GGGTTCAA
53035	-16125	0	0	0	0	0	16.17	0	CGCGGGTTC
53041	-41904	0	0	0	0	0	10.78	13.58	ACTAT
53076	-41853	0	0	0	0	0	0	7.54	TGGCC
53078	59144	0	4.32	0	0	0	13.48	15.09	CGTGGCCAAGTGG
53081	63072	0	0	0	0	0	8.09	0	GGACGTGG
53957	90393	0	0	0	0	0	9.43	15.09	GGTGGTCCTT
54453	-45802	0	0	0	0	0	0	6.03	CGGGTTCGAG
54647	-39687	0	0	0	0	0	0	10.56	AATTTGGT
55416	70137	0	0	0	0	0	6.74	0	AAACTTTAAATTA
59136	-41859	0	0	0	0	0	5.39	0	AGTGGT
59142	6174	0	0	0	7.26	26.55	0	0	TGGCCAAGTGGTAAGGCAG
60228	24220	0	0	0	6.53	0	0	0	AGGGTTCGAATCCCT
60230	-41909	0	0	0	0	3.7	1134.85	1151.1	CGAGGGTTCGAATCCCTCTCTCTCCTTT
60233	33339	0	0	0	15.25	8.03	0	0	TACCGAGGGTTCGAATCCCTCTCT
60287	33393	0	0	0	0	2.47	0	0	AGATGGCCGAGTGG
60291	-41846	0	0	0	3.63	2.47	67.39	104.1	GGAGAGATGGCCGAGTGG
61093	-41146	0	0	0	0	0	9.43	9.05	TAAACTATACCCGC
61102	-41137	0	0	0	0	0	17.52	10.56	TTTTACCA
61116	2438	0	0	0	0	3.7	0	0	AAAACGAATCACACT
61657	-80856	4	0	0	0	0	24.26	37.72	AGGGTTATAGTCGACGTTTTTATTATATTATCGCCTCTATTTCAAAA
61692	-41099	0	0	0	0	0	10.78	10.56	GGGAATCGAACCC
61706	-41085	0	0	0	0	0	0	15.09	AAAAGGCGGGTAG
61934	61997	0	0	0	0	0	57.96	64.87	AAA
61943	62008	0	0	0	0	0	66.04	42.24	TAAAAAAA
64075	6977	0	0	0	0	0	13.48	0	AAAAATTCATGT
65000	65098	7	0	0	0	0	0	0	TATAT
65010	65079	0	0	0	0	0	21.56	224.79	AAT
65626	-64554	0	0	0	2.9	0	0	0	CTAAATTTTATTT
73424	80934	0	0	5.8	0	0	0	0	AGCCGGATGAAAAAAAA
75450	87613	0	0	0	0	0	0	10.56	AGGCCG
77811	92140	0	0	5.8	0	0	0	0	CCCCCC
80904	-61609	6	9.72	6.96	0	0	35.04	31.68	TTTTGAAATAGAGGCGATAATATAATAAAAACGTCGACTATAACCCT
80920	-61593	0	4.32	0	0	0	0	0	AAAATTTCAT
81917	-22374	0	0	0	0	2.47	0	0	AATTAGCAAAAAAAAC
85180	84	0	0	0	0	0	0	7.54	AAT
85420	-84948	0	0	0	0	0	8.09	0	ATATTTTTTTAG
85433	-59031	0	0	0	7.26	0	0	0	AATTTTTTTTTCTATATTTTTT
85616	58	0	0	0	7.99	8.64	0	7.54	AAAATCTATGTTTTTTATTTT
86434	92299	0	0	0	0	0	0	92.03	TTTCCGTCC
87095	90048	0	0	0	0	0	0	6.03	GCTCCCC
88104	89004	0	0	0	0	0	6.74	0	GGGCG
88822	89712	0	0	0	0	0	12.13	0	CCCGAAC
88997	-31410	0	0	0	2.9	2.47	13.48	0	GCTCTACCAACTGAGCTAT
95334	-60056	0	0	0	0	0	5.39	0	TTT
95819	102892	0	0	0	0	0	6.74	0	CAAAATATGGCTTTT
97120	-40266	0	0	0	0	0	6.74	0	AAATAAAATT
98318	-40930	0	0	0	0	0	5.39	0	TGGGTTCAAATCCC
100184	92670	0	0	0	0	0	0	36.21	AGGTG
100256	-39400	0	0	0	0	0	6.74	0	ACCTGTATTTGC
106029	51518	0	0	0	3.63	0	0	0	CAAAATAAAAA
109331	-40891	0	0	0	0	0	0	18.1	GCAGTTTGGT
110550	91584	0	0	0	2.9	0	13.48	0	CGAGCTTTTCTT
112922	94166	0	0	0	2.9	0	10.78	24.14	TGTAGGT
112967	94274	0	0	0	0	0	0	9.05	AGAAG

## Sheet: Supplementary Data 6
Supplementary Data 6. Position, homologous sequence, and normalized read number of mitochondrial DNA recombination between repeats (mhr)
Repeat-1	Repeat-2	WT	RECA1 KO-1	RECA1 KO-2	RECA2 KO-6	RECA2 KO-7	RECG KO-1	RECG KO-5	Homologous sequence
-105055	-43390	0	0	0	0	0	0	7.62	TATTTT
-105044	-43379	0	0	0	0	0	32.3	554	AAAAAAAAAT
-104868	-63998	0	0	0	0	0	12.56	0	AAAAT
-104852	-62792	0	0	0	0	0	0	7.62	TGTG
-104818	-57223	0	3.99	13.24	0	0	0	0	GGGGAGT
-104794	-20104	0	0	10.59	0	0	0	0	TCACGTACGGTTC
-104769	-47988	0	9.98	0	0	0	71.77	53.31	AGAGGAGCCGTATGA
-104713	-65402	0	0	0	0	0	21.53	0	AGGGCGCAAA
-104633	-41214	0	3.99	0	0	0	0	0	GGGCGCAGCAA
-104633	-19954	0	0	0	0	0	172.25	0	GGGCGCAGCA
-104632	-57058	0	7.99	7.95	0	0	7.18	0	GGGGCGCAGCAA
-104592	-65213	0	0	0	0	0	8.97	0	TGCC
-104582	-44368	0	0	0	0	0	0	39.98	AAAG
-104530	-79991	0	0	0	0	0	0	22.85	AAAAAAGGCTA
-104499	-36274	0	0	0	0	0	19.74	0	CCGTACC
-104474	-82935	0	0	0	0	0	16.15	0	AAGGCCGC
-104473	-1385	0	4.99	0	0	0	0	0	GAAGGCCGCA
-104467	-57301	0	0	5.3	0	0	0	0	ACTCT
-104405	-72370	0	0	0	0	0	8.97	0	TGCGCGT
-104390	-50324	0	0	0	0	0	75.36	0	ATTTTTTTTTT
-104369	-55385	0	0	0	0	0	7.18	0	GAGAGCC
-104096	-19660	0	6.99	0	0	0	0	0	GGT
-104096	-84168	0	0	0	0	0	23.33	0	GGT
-104087	-57308	0	0	0	0	0	0	70.44	AAGGCCGCAGG
-104058	-73875	0	0	0	0	0	17.94	0	CGGGGATGAAT
-103979	-54148	0	0	0	0	0	0	100.9	GAAAGCACTG
-103946	-41449	0	0	0	0	0	8.97	0	CCTGTGGTCG
-103780	-41566	0	0	0	0	0	16.15	0	ATGCC
-103775	-50212	0	5.99	0	0	0	0	0	TGGC
-103768	-38618	0	0	0	0	0	0	100.9	GAGGAG
-103759	-29198	0	0	0	0	0	0	51.4	CCAACTCAT
-103754	-45630	0	4.99	0	0	0	0	0	TCCCGCCAA
-103754	-101426	0	0	0	0	0	10.77	0	TCCCGC
-103734	-49773	0	0	0	0	0	0	9.52	GCCTTG
-103684	-49720	0	0	0	0	0	59.21	20.94	TGTGCGGAGCTT
-103665	-52661	0	3.99	0	0	0	0	0	CCCTATCGG
-103658	-52654	0	10.98	5.3	0	0	0	0	AAAAGC
-103652	-52647	0	12.98	0	0	0	0	0	GGGGGGAAAA
-103648	-18384	0	0	0	0	0	536.49	0	ACCGGGGGGG
-103633	-52629	0	48.92	27.81	0	0	0	0	GCACGTGTGGTTCTGACCGGGGGG
-103626	-52622	0	4.99	0	0	0	0	0	GAAA
-103611	-89520	0	13.98	0	0	0	0	0	CGAGCC
-103605	-52601	0	21.97	5.3	0	0	0	0	CATGGACGAGCCACATGCG
-103591	-52588	0	8.99	5.3	0	0	0	0	CTGAAAAA
-103542	-45524	0	0	0	0	0	0	39.98	CCTGT
-103508	-43002	0	0	0	0	0	10.77	0	GAGG
-103494	-102230	0	0	0	0	0	32.3	0	AGGTGCA
-103224	-43342	0	0	0	0	0	157.9	36.17	CACTATAC
-103214	-43331	0	3.99	0	0	0	0	0	AAGGTA
-103188	-17602	0	0	0	0	0	50.24	0	ACCCGCAG
-103185	-49871	0	0	0	0	0	0	182.76	CGAACCCG
-103174	-101296	0	0	0	0	0	0	7.62	CAAAATT
-103152	-86000	0	0	0	0	0	14.35	0	AGCC
-103109	-39905	0	0	0	0	0	52.03	0	CTCC
-103104	-59543	0	0	5.3	0	0	0	0	GGAG
-103099	-58510	0	0	0	0	0	0	13.33	CCGGT
-103088	-19955	0	0	0	0	0	37.68	0	GGCGCAGCA
-103087	-51311	0	0	0	0	0	17.94	0	AGGCGCAGC
-103079	-19009	0	0	0	0	0	17.94	0	AAAAGAAAAG
-103074	-47764	0	0	0	0	0	17.94	0	CCAATAAAA
-103065	-69877	0	0	0	0	0	39.47	0	GAACTAGCGC
-103048	-101838	0	0	0	0	0	8.97	104.71	AGCGAAAGC
-102588	-51789	0	12.98	27.81	0	0	0	7.62	CAGACCGCAGGGAACCATAGCATGGG
-102555	-39708	0	3.99	0	0	0	0	0	TCGCCTG
-102523	-51724	0	0	14.57	0	0	0	0	GCGCGTTTGGG
-102361	-20077	0	5.99	19.87	0	0	446.77	672.03	TGAGAAGAGCCGTATGAGGCCGTAGGCTCACGTACGGTTCGGAAGCC
-101710	-42089	0	0	0	0	0	0	19.04	ATTGCT
-101640	-19701	0	0	0	0	0	0	11.42	ATACGG
-101211	-39214	0	0	0	0	0	12.56	0	TGGGTTGG
-101001	-43381	0	0	0	0	0	21.53	0	AAAAAAAT
-100610	-39206	0	0	5.3	0	0	0	0	CCGAAC
-100395	-40117	0	0	0	0	0	41.27	0	TGA
-100245	-36843	0	0	14.57	0	0	0	0	GGCGGG
-100235	-51876	0	0	6.62	0	0	0	0	CGAAAGGCGGGGC
-100157	-41213	0	0	0	0	0	0	7.62	AGGGCGCAG
-99989	-40587	0	5.99	0	0	0	0	0	AGGC
-99891	-56709	0	5.99	0	0	0	0	0	GGGATTGC
-99887	-71236	0	0	0	0	0	8.97	0	ATGCGGG
-97885	-42229	0	0	19.87	0	0	0	0	CGCTGTGCGC
-96338	-59283	0	0	14.57	0	0	0	0	CTTTGCTGCGC
-95670	-37570	0	0	0	0	0	0	11.42	AG
-94935	-45867	0	0	0	0	0	95.1	0	CCGAACATCCAA
-94736	-42114	0	0	13.24	0	0	0	0	AAAAAAGAAAGA
-94533	-43872	0	0	0	0	0	0	190.38	AAAAGCTATGC
-94073	-46559	0	0	0	0	0	14.35	0	GATTT
-93660	-56829	0	0	5.3	0	0	0	0	GGAGGCGAAG
-93578	-57210	0	0	17.22	0	0	0	0	CAAAGCGGG
-93270	-52645	0	0	5.3	0	0	0	0	CCGGGGGG
-92739	-40859	0	8.99	5.3	0	0	0	0	GCCCTTTTTTCC
-92634	-42607	0	0	0	0	0	7.18	0	CGTTTTCTTGGT
-92242	-41213	0	4.99	0	0	0	0	0	AGGGCGCAGCAA
-91933	-46545	0	0	0	0	0	52.03	0	AAAAAAAAAATATA
-91562	-16456	0	0	0	0	0	100.48	0	AT
-91132	-44186	0	0	23.84	0	0	0	0	GTATGCTGGGAT
-90896	-58407	0	3.99	0	0	0	0	0	GAGCCAGGA
-90580	-43485	0	13.98	34.43	0	0	0	0	CACGGTTCGGGGAGCACTTTATTAT
-90554	-43459	0	0	5.3	0	0	0	0	GAGCCGTGTGAT
-90294	-81126	0	0	0	0	0	0	11.42	ACGCCGCGC
-90271	-43291	0	6.99	6.62	0	0	7.18	7.62	AAGAGGCCTAAGTCGGC
-90267	-45720	0	0	0	0	0	8.97	0	AGGAAAGAGGCCT
-90199	-43217	0	5.99	45.03	0	0	0	0	TAGTACCTGCCTA
-90137	-43155	0	27.96	30.46	0	0	50.24	182.76	ATTCGGTGGAACCGGTGAACCATACATTTTTCTAGATAGAGATGCGTGGGACAGAGGGCTC
-90133	-43151	0	6.99	0	0	0	0	0	GAG
-90133	-79451	0	0	5.3	0	0	288.88	357.91	GAGCATTCGGTGGAACCGGTGAACCATACATTTTTCTAGATAGAGATGCGTGGGACAGAGGGCTCGTAGTACCTGCCTA
-89977	-45116	0	9.98	0	0	0	0	0	TTTCTGAGTGCAG
-89956	-52349	0	0	5.3	0	0	0	0	TTTTTTTTGCTG
-89952	-59870	0	14.98	0	0	0	0	0	ATATTTTTTTTTGCT
-89794	-79100	0	0	0	0	0	0	7.62	GGGAATAGCCAACCC
-89673	-42787	0	0	0	0	0	0	28.56	GAAGTCACCG
-89557	-31507	0	0	13.24	0	0	0	0	GGGGGGG
-89542	-52629	0	0	7.95	0	0	0	0	GCACGT
-89520	-52607	0	0	18.54	0	0	0	0	CGAGCC
-88786	-26757	0	0	0	0	0	48.45	0	TGAATAGG
-88707	-19886	0	0	0	0	0	16.15	0	GAGGCAAA
-88694	-40580	0	0	0	0	0	10.77	0	GGGC
-87761	-10100	0	0	0	0	0	0	224.65	CCG
-87714	-52623	0	0	83.43	0	0	0	0	AAA
-87290	-5405	0	0	0	0	0	8.97	0	GCGGATGAATAG
-86378	-58012	0	28.95	0	0	0	0	0	AGGG
-86210	-45834	0	0	0	0	0	0	7.62	AGGGTACTT
-85958	-19003	0	0	33.11	0	0	0	0	GAAAAAAAAAGAAA
-85689	-57219	0	0	7.95	0	0	0	0	GGGAGGG
-85688	-45174	0	0	17.22	0	0	0	0	TGGGAGGG
-85682	-58669	0	3.99	0	0	0	0	0	AGCGGC
-85409	-46505	0	0	0	0	0	0	13.33	AGCCC
-84950	-55826	0	0	115.22	0	0	0	0	CTAATTCGGCTT
-84771	-22990	0	0	10.59	0	0	0	0	AGGGATTCGAACCC
-84242	-46473	0	0	6.62	0	0	0	0	GGCTACGCCC
-84209	-41213	0	0	82.11	0	0	0	0	AGGGCGCAGC
-84208	-19952	0	0	9.27	0	0	0	0	CAGGGCGCAGC
-83656	-50370	0	6.99	0	0	0	0	0	GAGAGGGAGCCG
-83619	-43459	0	0	39.73	0	0	0	0	GAGCCGTGTGATAGG
-83515	-96752	0	28.95	0	0	0	0	0	GAAGC
-82297	-56291	0	0	18.54	0	0	0	0	ACC
-82104	-31141	0	0	7.95	0	0	0	0	CGGGTGCGT
-81752	46913	0	0	9.27	0	0	0	0	GTGGTTGATGC
-80521	-43472	0	7.99	11.92	0	0	0	0	GGTAACTATCTCGCACGGTTCGG
-80521	-70228	0	0	0	0	0	7.18	0	GGTAACTATCTCGCACGGTTCGGAGAGCACTTTATTAT
-80115	-95646	0	0	14.57	0	0	0	0	GTTTCA
-79768	-1806	0	0	0	0	0	7.18	0	CCAGAAAGC
-79694	-43250	0	4.99	0	0	0	0	0	ATTTTTTTGCTGC
-79692	-59870	0	3.99	0	0	0	0	0	ATATTTTTTT
-79609	-17542	0	0	6.62	0	0	0	0	AGCCAG
-79544	-90262	0	0	0	0	0	16.15	15.23	GCAAAAGGAAAG
-79517	-43217	0	0	5.3	0	0	0	0	TAGTACCTGCCTACTC
-79455	-43155	0	15.97	80.78	0	0	10.77	19.04	ATTCGGTGGAACCGGTGAACCATACATTTTTCTAGATAGAGATGCGTGGGACAGAGGGCTC
-79451	-90133	0	3.99	43.7	0	0	527.52	386.47	GAGCATTCGGTGGAACCGGTGAACCATACATTTTTCTAGATAGAGATGCGTGGGACAGAGGGCTCGTAGTACCTGCCTA
-79169	-12202	0	0	0	0	0	32.3	0	TTTCTTTTTTTT
-79100	-89794	0	0	0	0	0	12.56	19.04	GGGAATAGCCAACCC
-79087	-42904	0	0	0	0	0	0	22.85	AAAGGG
-79086	-42902	0	0	14.57	0	0	0	0	GAAA
-79061	-45874	0	0	0	0	0	35.89	0	TCCAATGG
-78165	-89451	0	0	0	0	0	10.77	0	ATATATATTTTTTTTT
-77986	-24058	0	0	9.27	0	0	0	0	CCT
-77969	-24040	0	0	78.14	0	0	0	0	ATGCCCGGGC
-77885	-101592	0	0	0	0	0	7.18	0	TGAGG
-77599	-46593	0	0	0	0	0	0	7.62	AAAACGT
-77363	-77283	0	0	0	0	0	12.56	0	TCA
-77357	-77277	0	0	0	0	0	32.3	60.92	CATAG
-76186	-31922	0	0	6.62	0	0	0	0	CGGTGGAGC
-76006	-14865	0	0	0	0	0	53.83	0	CTCTTGGA
-75893	-45771	0	0	0	0	0	0	22.85	GCCCG
-74294	-50489	0	0	0	0	0	8.97	36.17	CCCTTACTCTCCTA
-74203	-102367	0	0	0	0	0	7.18	0	GAGCCGTATGA
-74202	-50375	0	33.95	62.24	0	0	23.33	30.46	GGAGCCGTATGACGCGAGAGTGTCACGTACGGTTCTTTGAGAAGGGTGTG
-74040	-32293	0	0	0	0	0	16.15	0	AGCGAATCC
-74004	-47735	0	0	0	0	0	0	11.42	AGCAC
-73798	-18389	0	0	0	0	0	8.97	0	GGGGGTGCA
-73797	-50034	0	13.98	70.19	0	0	0	0	AGGGGGTGCAGACACACTTGCGCGAATTACAGGTGACAGCTACAAGGGTGG
-73786	-50023	0	0	6.62	0	0	0	0	TCGT
-73766	-50003	0	0	9.27	0	0	0	0	TTGCTGCGAGAAAA
-73676	-49913	0	0	21.19	0	0	0	0	AGTGGGTAC
-73579	-49818	0	0	10.59	0	0	0	0	CCCGCGAAGCTTTCGGAGAAGGGTAG
-73535	-49773	0	5.99	17.22	0	0	0	0	GCCTTGTGCAGTAAACCCTTCTGAGCGATC
-73004	-52617	0	0	30.46	0	0	0	0	GCGGGGAAAT
-72620	-45425	0	7.99	0	0	0	0	0	GACATCTTAC
-72496	-94886	0	0	0	0	0	10.77	0	CCAAGC
-72310	-101535	0	0	0	0	0	0	7.62	GGTGCCCGATC
-71695	-33207	0	0	6.62	0	0	0	0	GGCAAAAAAAAGATATATATA
-71299	-96657	0	0	0	0	0	26.91	0	GGTC
-71269	-42006	0	0	5.3	0	0	0	0	GCGCCCC
-70927	-102687	0	0	0	0	0	46.65	0	CCCG
-70910	-47880	0	7.99	0	0	0	0	0	GAGGGCATAAAAG
-70512	-19890	0	0	0	0	0	35.89	0	CAAACGC
-70252	-43496	0	11.98	0	0	0	0	0	GAGCACTTTATTAT
-70228	-80521	0	0	0	0	0	10.77	0	GGTAACTATCTCGCACGGTTCGGAGAGCACTTTATTAT
-70209	-43453	0	0	19.87	0	0	0	0	GTTGGTGAGCCGTGTGATAGGTAACTATCTCGCACGGTTCGG
-70024	-97538	0	0	0	0	0	8.97	0	GTAAAGCA
-69941	-43165	0	0	0	0	0	26.91	0	ACCGGTGAAC
-68736	-57288	0	0	6.62	0	0	0	0	CCGCCAACAG
-67959	-48739	0	0	6.62	0	0	0	0	GAGGCC
-67500	-19935	0	0	0	0	0	14.35	0	AGGCCGAC
-66508	-93652	0	0	0	0	0	0	85.67	CTC
-65102	-52212	0	3.99	0	0	0	0	0	GAGTGAAAGCCT
-65053	-91933	0	0	0	0	0	12.56	0	AAAAAAAAAATATAT
-63755	-58398	0	6.99	0	0	0	0	0	GGCCGAAGAG
-63753	-39565	0	0	6.62	0	0	0	0	GAGGCCGAAGAG
-62937	-56829	0	9.98	0	0	0	0	0	GGAGG
-62770	-57216	0	3.99	0	0	0	0	0	GGGGGGAGG
-62587	-101831	0	0	0	0	0	12.56	0	TCCAAAAAGC
-62004	-40579	0	3.99	7.95	0	0	0	0	AGGGCCGAAGGCAGAGG
-61945	-40579	0	0	17.22	0	0	0	0	AGGGCCGAAGGC
-61425	-93744	0	0	0	0	0	66.39	0	AGAAAACGCAG
-61295	-89563	0	0	0	0	0	0	17.13	GTTCCG
-61285	-92883	0	0	0	0	0	0	20.94	TTTTCTAG
-61246	-88680	0	0	0	0	0	0	83.77	AAAGGCGC
-61236	-43602	0	0	5.3	0	0	0	0	CTCT
-61179	-101237	0	0	0	0	0	229.67	0	GCCCTTGA
-60876	-96139	0	0	15.89	0	0	0	0	GGGTAAA
-60874	-19657	0	28.95	0	0	0	0	0	GCGGGTAA
-60861	-96124	0	0	0	0	0	25.12	0	CAAAGCAAAGAAAG
-60788	-100176	0	0	0	0	0	0	62.82	TATATATATTTTTTTTTT
-60779	-101339	0	0	0	0	0	19.74	0	AAAAAAA
-60448	-38786	0	3.99	0	0	0	0	0	TCATTGTAGATAA
-60292	-7133	0	0	0	0	0	84.33	0	TGATTTTTTT
-58657	-102669	0	0	0	0	0	25.12	0	CCCTTCCAA
-58184	-97742	0	0	0	0	0	10.77	0	GCATAAACAAA
-57378	-88534	0	0	0	0	0	7.18	0	CGCGCG
-57310	-84522	0	0	0	0	0	0	41.88	GGCCGCAGG
-57230	2134	0	0	5.3	0	0	0	0	ACCTGCGGCCT
-57215	-89154	0	0	0	0	0	25.12	0	CGGGGGGAGG
-54149	-5184	0	0	0	0	0	34.09	0	AAAGCACTG
-54148	-101841	0	0	0	0	0	0	17.13	GAAAGC
-54113	-59698	0	0	17.22	0	0	0	0	GGGCG
-53873	-102966	0	0	0	0	0	10.77	0	CGTGAAAAAT
-53379	-76446	0	0	0	0	0	7.18	0	GCATTGC
-52644	-89152	0	0	0	0	0	59.21	761.51	ACCGGGGGGA
-52627	-87718	0	6.99	0	0	0	0	0	TCGCACGTGTGGTTCT
-52338	-97818	0	0	0	0	0	0	53.31	AAAAAAAAATATTTTTT
-52231	-88726	0	0	0	0	0	0	47.59	AAAGGAGG
-52227	-82807	0	0	0	0	0	104.07	0	AGGAAAAGG
-52199	-94492	0	0	0	0	0	0	17.13	ACGATGCCCTTT
-52176	-102930	0	0	0	0	0	0	11.42	GGGCAA
-52135	-102891	0	0	0	0	0	43.06	0	GGGTGACAGATC
-51793	-5327	0	0	0	0	0	16.15	0	CCGCAGG
-51789	-102588	0	0	0	0	0	59.21	66.63	CAGACCGCAGGGAACCATAGCATGGG
-51142	-97452	0	0	0	0	0	0	78.05	GAGGTTTAGTCA
-50760	-5939	0	0	0	0	0	7.18	0	CACGTAGAGGC
-50668	-16890	0	0	0	0	0	0	26.65	AGCGGCGCC
-50489	-74294	0	0	0	0	0	19.74	28.56	CCCTTACTCTCCTA
-50397	-102388	0	0	0	0	0	7.18	0	TCACGTACGGTTC
-50395	-72984	0	0	0	0	0	34.09	0	TGTCACGTA
-50375	-74202	0	0	0	0	0	136.37	203.7	GGAGCCGTATGACGCGAGAGTGTCACGTACGGTTCTTTGAGAAGGGTGTG
-50327	-89458	0	0	0	0	0	25.12	0	TTTTTTTTTGC
-50222	-6005	0	0	0	0	0	7.18	0	GCGGG
-50034	-73797	0	0	0	0	0	10.77	0	AGGGGGTGCAGACACACTTGCGCGAATTACAGGTGACAGCTACAAGGGTGG
-49901	-79614	0	0	0	0	0	0	26.65	GGGGGTACTTTG
-49272	-8867	0	0	0	0	0	12.56	0	TTAGCTCCA
-49066	-101026	0	0	0	0	0	12.56	426.45	GCAATTACATAGTA
-49064	101048	0	0	0	0	0	0	9.52	ATGCAATTAC
-47545	-68559	0	0	0	0	0	8.97	0	TGGG
-47149	-87647	0	0	0	0	0	0	11.42	GCCAATGACT
-47043	-4859	0	0	0	0	0	0	20.94	CTCCCCAC
-46987	-89684	0	0	0	0	0	0	45.69	ATGA
-46901	81764	0	0	23.84	0	0	0	0	GCATCAACCAC
-46086	-90463	0	0	0	0	0	23.33	0	AGCAAAAATAT
-44883	-95220	0	0	0	0	0	41.27	0	GGTGCTCCC
-44614	-17745	0	0	0	0	0	30.5	0	TGG
-44233	-101220	0	0	0	0	0	12.56	30.46	CTCATTTTGA
-44199	-41726	0	149.77	0	0	0	0	0	GTCGACCAAATG
-44137	-60736	0	4.99	0	0	0	0	0	ATATTTGAGGGCT
-43485	-90580	0	3.99	0	0	0	0	0	CACGGTTCGGGGAGCACTTTATTAT
-43453	-70209	0	0	0	0	0	0	9.52	GTTGGTGAGCCGTGTGATAGGTAACTATCTCGCACGGTTCGG
-42762	-89552	0	0	0	0	0	32.3	0	TTCTTGGGG
-41836	-56660	0	8.99	0	0	0	0	0	CTTA
-41214	-57059	0	4.99	0	0	0	0	0	GGGCGCAGCAAA
-41213	-57316	0	0	6.62	0	0	0	0	AGGGCGCAGCAAAATATATATA
-41140	-102971	0	0	0	0	0	0	17.13	AAAATTTTGAG
-40988	-40907	0	3.99	17.22	0	0	0	0	GAACCGATAACCCATAGGAACAGATTTT
-40772	-83572	0	0	0	0	0	0	127.55	GATGATTTG
-40738	-16894	0	0	0	0	0	0	20.94	GCGCCCTC
-40636	-14360	0	0	0	0	0	0	9.52	AGGCCGCAGGC
-39669	-96289	0	0	0	0	0	16.15	0	AGGTTAAAAAAAAAA
-39566	-19935	0	0	0	0	0	0	72.34	AGGCCGA
-38014	-101312	0	0	0	0	0	16.15	0	CGTTGGCC
-37354	-86942	0	0	0	0	0	16.15	0	AGTTGGT
-37264	-73769	0	0	0	0	0	0	230.36	CTGCGAGAA
-36706	-93033	0	0	0	0	0	0	11.42	CGTGCACCTTT
-35777	-12118	0	0	0	0	0	166.87	0	GTGGGCTTG
-35496	-91854	0	0	0	0	0	19.74	0	GGGTG
-34873	-34822	0	0	0	0	0	0	45.69	GGC
-33926	-63753	0	21.97	0	0	0	0	0	GAGGCCGAAG
-33859	-66150	0	0	0	0	0	75.36	0	CAGGCCCGG
-32866	-71530	0	0	0	0	0	0	49.5	GCCT
-32440	-93999	0	0	0	0	0	39.47	0	GCTTCGCCC
-31875	-89567	0	0	0	0	0	35.89	0	CGGCCG
-31517	-57227	0	0	11.92	0	0	0	0	AGT
-31337	-56828	0	33.95	0	0	0	7.18	0	GGGAGGC
-31287	-76924	0	0	0	0	0	8.97	0	TTTTC
-30645	-68332	0	0	0	0	0	0	26.65	AAGCCAC
-30596	-88010	0	0	0	0	0	86.13	0	TAATCT
-30394	-2734	0	0	0	0	0	0	62.82	GAGGCCAGA
-30377	-78400	0	0	0	0	0	0	11.42	CCTTTTAATGT
-30059	-102992	0	0	0	0	0	25.12	0	TAAATGGTAA
-29987	-102105	0	0	0	0	0	0	19.04	CTAACGGC
-29985	-66144	0	4.99	0	0	0	0	0	ATCTAAC
-29431	-57023	0	4.99	0	0	0	0	0	CAAGTTTGCCG
-29410	-78641	0	0	0	0	0	8.97	0	CTTCGCC
-29214	-46004	0	0	0	0	0	0	7.62	GGGCTCC
-29167	-58306	0	28.95	23.84	0	0	32.3	11.42	TCCCATCATACGGCTC
-29149	-58288	0	46.93	50.32	0	0	0	0	GAACCGTACGTGATAGT
-29015	-52664	0	0	112.57	0	0	0	0	TATCGGTA
-28196	-57077	0	0	9.27	0	0	0	0	TTTTTTTGCT
-28188	-57070	0	0	0	0	0	8.97	0	ATATATATTTTTTT
-28183	-71918	0	31.95	0	0	0	0	0	TATATATATATATTTTTTTTG
-27912	-54635	0	6.99	0	0	0	0	0	CCCCCAAAT
-27757	-59554	0	0	9.27	0	0	0	0	TCCG
-27446	-41661	0	7.99	0	0	0	0	0	TGGG
-27428	-43065	0	16.97	0	0	0	0	0	GGGCGC
-27428	-68754	0	0	0	0	0	0	9.52	GGGC
-26757	-88786	0	0	0	0	0	50.24	0	TGAATAGG
-26691	-58045	0	0	0	0	0	55.62	0	CCGCT
-26686	-49814	0	3.99	0	0	0	0	0	AGGTCCCGC
-26510	-44310	0	0	0	0	0	0	34.27	ATAGGATCCT
-26204	-58307	0	10.98	23.84	0	0	8.97	0	CCCATCATACGGCTC
-26202	-76945	0	0	0	0	0	17.94	0	CGCCCAT
-26196	-58299	0	4.99	11.92	0	0	0	0	GATAGT
-26185	-58288	0	8.99	23.84	0	0	0	0	GAACCGTACG
-26087	-38438	0	0	6.62	0	0	0	0	GACGAAGC
-25992	-62775	0	0	0	0	0	37.68	0	GAG
-25741	-102224	0	0	0	0	0	0	20.94	GAATGAAGGT
-25671	-59287	0	20.97	0	0	0	0	0	GCTGCGCGCC
-25390	-63599	0	31.95	0	0	0	0	0	GCTTTTACTGCG
-25381	-101209	0	0	0	0	0	12.56	0	GTTGGGTTGGC
-24752	-60965	0	0	0	0	0	0	106.61	ATAAAAAA
-24568	-49201	0	5.99	0	0	0	8.97	0	CCCGCGGCCTG
-24531	-46547	0	0	0	0	0	16.15	0	AAAAAAAATATAGAT
-24016	-47798	0	0	0	0	0	0	28.56	GCAAAAAAAGAAA
-24013	-42234	0	0	6.62	0	0	0	0	TGCGCAAAAAAAGA
-23472	-41130	0	0	79.46	0	0	0	0	TGCAAAGGT
-23143	-58016	0	0	6.62	0	0	0	0	GAAAAAAGCG
-22574	-89301	0	0	0	0	0	12.56	0	GCGCG
-22566	-38327	0	6.99	0	0	0	0	0	GGTTGGGTG
-22377	-76958	0	0	0	0	0	39.47	9.52	CGAATTAGAA
-22233	-60436	0	12.98	55.62	0	0	0	0	TGGAAATTTTTTTC
-22186	-61382	0	0	0	0	0	8.97	0	GCATGTCTA
-22154	-102351	0	0	0	0	0	53.83	0	ACAAACATTAT
-22138	-54454	0	5.99	0	0	0	0	0	AGGGACT
-21712	-101887	0	0	0	0	0	16.15	0	TAACTTC
-21703	-38960	0	0	5.3	0	0	0	0	GGAGCCT
-21397	-43525	0	3.99	9.27	0	0	0	0	GGCCGC
-21387	-15883	0	0	0	0	0	107.66	0	TTTGGGTG
-20833	-57857	0	0	10.59	0	0	0	0	GAAGCC
-20746	-71907	0	0	0	0	0	23.33	0	AAAAAAAAATATATATATAT
-20444	-102892	0	0	0	0	0	200.96	0	GGTGACAGATCA
-20118	-48027	0	0	6.62	0	0	0	0	GAAGCCAAGCC
-20112	-72994	0	0	0	0	0	0	15.23	GGTTCGGA
-20104	-50397	0	9.98	0	0	0	0	0	TCACGTACGGTTC
-20083	-47992	0	3.99	6.62	0	0	0	0	GAGCCGTATGAGGC
-20077	-102361	0	9.98	39.73	0	0	179.43	394.08	TGAGAAGAGCCGTATGAGGCCGTAGGCTCACGTACGGTTCGGAAGCC
-19860	-80717	0	0	0	0	0	30.5	0	GA
-19857	-46048	0	0	9.27	0	0	7.18	0	CAGGATTCTC
-19638	-45809	0	0	5.3	0	0	0	0	GCC
-19619	-45790	0	4.99	0	0	0	0	0	TGACCACACTGAG
-19495	-45651	0	6.99	6.62	0	0	12.56	0	TCAGTCGACTCT
-19485	-45641	0	9.98	7.95	0	0	113.04	0	GCTGAGATG
-19230	-51317	0	0	0	0	0	0	255.11	AGCTTATTCT
-19100	-18821	0	0	0	0	0	14.35	0	AAAATGCATTTTT
-19028	-54241	0	0	0	0	0	0	53.31	GGGCACAG
-18390	-92922	0	0	0	0	0	14.35	0	GGGGTGCAAAG
-18332	-39917	0	0	9.27	0	0	0	0	TGCTATGCG
-17711	-46410	0	0	6.62	0	0	10.77	0	GAAGTTGGTGG
-17604	-54284	0	0	6.62	0	0	0	0	CCGCAGCGCGA
-16890	-50668	0	0	0	0	0	0	7.62	AGCGGCGCC
-16888	-40732	0	8.99	0	0	0	0	0	AAAGC
-16783	-58955	0	0	50.32	0	0	0	0	CGCTTT
-16771	-86815	0	0	0	0	0	0	19.04	CTTGTGGCTT
-16748	-57072	0	21.97	0	0	0	0	0	ATATATTTTTTT
-16745	-41223	0	0	23.84	0	0	0	0	AAAATATAT
-16743	-54401	0	11.98	0	0	0	0	0	CAAAAATATATTTTT
-16740	-46085	0	0	6.62	0	0	0	0	CAGCAAAAATATATTT
-16735	-57059	0	10.98	96.68	0	0	0	0	GGGCGCAGCAAA
-16732	-41211	0	29.95	33.11	0	0	0	0	CGAGGGCGCAGCAAAA
-16695	-102528	0	0	0	0	0	19.74	0	TTTGGGTCA
-16505	-85531	0	22.96	1185.28	0	0	0	0	ATTTTTTTTGTTTT
-16373	-43381	0	15.97	7.95	0	0	0	0	AAAAAAATCTATTTTTT
-15881	-53736	0	0	21.19	0	0	0	0	CTTT
-15712	-78014	0	0	0	0	0	14.35	0	GGATGAGTT
-15647	-76883	0	0	0	0	0	50.24	0	AGCACCAT
-15566	-39629	0	4.99	0	0	0	0	0	ATGCTCTTTTCGC
-15275	-42117	0	0	0	0	0	39.47	0	AAAG
-15266	-23892	0	0	6.62	0	0	0	0	GCAGAGCG
-15243	-39070	0	0	19.87	0	0	0	0	CCAGATGGGA
-14395	60082	0	3.99	0	0	0	0	0	ATTTTTTTT
-12948	-101026	0	0	0	0	0	30.5	119.94	GCAATTACATAGTAATTGC
-12916	-40735	0	3.99	0	0	0	0	0	GCAGCGCCCTC
-12140	-86692	0	0	6.62	0	0	0	0	AAGCGC
-11829	-11054	0	0	0	0	0	0	32.36	TTTTTT
-11109	-46556	0	0	0	0	0	14.35	0	ATAGATTTTGTT
-10587	-99955	0	5.99	0	0	0	0	0	GTTTCG
-9899	-54152	0	0	0	0	0	8.97	0	GCA
-9607	-100123	0	0	5.3	0	0	0	0	TCCTAT
-9360	-50695	0	0	5.3	0	0	0	0	CTTTTTTTGCC
-9340	-51070	0	0	7.95	0	0	0	0	TTTCTT
-9318	-959	0	0	0	0	0	7.18	0	GCTTTGTTAAGCATTCTTCTGATTTCTTTGAAG
-9316	-45183	0	5.99	0	0	0	0	0	TTGCTT
-9149	-46719	0	4.99	0	0	0	0	0	CAGAGCCAAG
-8743	-88943	0	0	6.62	0	0	0	0	TCGGC
-8126	-101215	0	4.99	0	0	0	0	0	TTGGCC
-8016	-50214	0	0	6.62	0	0	0	0	GCGAGGCC
-7747	-98772	0	16.97	0	0	0	0	0	AATCACGC
-7438	-59903	0	13.98	0	0	0	0	0	CCGAAGGCTTCTT
-7434	-40579	0	5.99	5.3	0	0	0	0	AGGGCCGAAGGC
-7404	-61861	0	7.99	0	0	0	0	0	ATGTTGGG
-7134	-16688	0	0	15.89	0	0	0	0	GATTTTTTT
-7016	-62059	0	0	6.62	0	0	0	0	AAGAGAGAGG
-6591	-49945	0	0	0	0	0	0	22.85	CTCG
-6261	-60210	0	5.99	0	0	0	0	0	GTCCATTCTGT
-5939	-50760	0	3.99	0	0	0	0	0	CACGTAGAGGC
-5910	-54815	0	0	0	0	0	8.97	0	AGCGAC
-5670	-57221	0	3.99	0	0	0	0	0	GAGGG
-5666	-62763	0	0	0	0	0	0	15.23	GGGAGAGGG
-5567	-40569	0	5.99	19.87	0	0	0	0	AGACGCAAGGAG
-5335	-74248	0	34.95	0	0	0	0	0	TGTGAATCTCTA
-5148	-46500	0	8.99	6.62	0	0	0	0	AGCAAAGCCCC
-4783	-55737	0	0	6.62	0	0	0	0	ACG
-4754	-58732	0	4.99	0	0	0	0	0	CGAAGTAAACG
-4685	-59539	0	0	7.95	0	0	0	0	TCTGGG
-4561	-56013	0	0	0	0	0	0	19.04	ACCGGGT
-4464	-57221	0	0	7.95	0	0	0	0	GAGG
-4055	-80737	0	0	51.65	0	0	0	0	TGTTTATTTTTCT
-4041	-60686	0	3.99	0	0	0	0	0	GTTCCGA
-3866	-67629	0	3.99	0	0	0	0	0	TGGGCC
-3507	-38452	0	0	18.54	0	0	0	0	GCGCGT
-3487	-29167	0	3.99	0	0	0	0	0	TCCCATCATACGGCT
-3485	-58304	0	55.91	109.92	0	0	0	11.42	TTTCCCATCATACGGCT
-3478	-58298	0	8.99	6.62	0	0	0	0	TGATAGTTT
-3469	-58289	0	9.98	0	0	0	0	0	AACCGTAC
-3469	-29150	0	0	5.3	0	0	0	0	AACCGTAC
-3445	-88684	0	0	50.32	0	0	0	0	GCGCTTT
-3190	-55813	0	0	0	0	0	7.18	0	ACACCAAAGAAA
-3028	-54431	0	4.99	0	0	0	0	0	GTAAAAAAAACC
-2854	-34058	0	0	7.95	0	0	0	0	GCGGG
-2818	-45867	0	0	0	0	0	84.33	0	CCG
-2734	-30394	0	0	0	0	0	68.18	0	GAGGCCAGA
-2564	-49038	0	0	9.27	0	0	0	0	TTGGGC
-2532	-57599	0	0	5.3	0	0	0	0	CACCTAAT
-2420	2356	0	0	0	0	0	10.77	0	GGTTGGCA
-2371	-45771	0	0	9.27	0	0	71.77	0	GCCCGGCAGTAT
-2320	-26786	0	17.97	0	0	0	7.18	0	TATCTCATGAATTAATTATCTAAATTATG
-2314	-26780	0	0	6.62	0	0	0	0	GACGG
-1446	-47024	0	5.99	0	0	0	0	112.32	GGGGCACCTAT
-1377	-31135	0	0	0	0	0	0	26.65	GGCGAA
-1248	-89449	0	0	0	0	0	17.94	0	ATATATATATTTTTTT
-1063	-57070	0	7.99	0	0	0	0	0	ATATATATTTTTTTG
-1059	-74755	0	0	0	0	0	77.15	0	ATATATATATATTTTTTT
-1051	-14379	0	0	0	0	0	17.94	0	AAAAAAAAATATATATAT
-982	-28485	0	0	0	0	0	0	9.52	TTCTTTGAAGA
-959	-9318	0	0	0	0	0	0	7.62	GCTTTGTTAAGCATTCTTCTGATTTCTTTGAAG
-829	-92734	0	0	0	0	0	25.12	0	TCTCTGCCCT
-790	-49931	0	0	0	0	0	23.33	0	CT
-633	-50784	0	0	0	0	0	141.75	0	TCTGTAA
-605	-50206	0	0	0	0	0	0	298.89	AGTGAT
-570	-49903	0	3.99	0	0	0	0	0	GGG
-570	-62772	0	0	0	0	0	14.35	0	GGG
-558	-56885	0	0	6.62	0	0	0	7.62	TCGGGGATTGG
-503	-49939	0	0	0	0	0	0	7.62	TGCCTACTC
-413	-42783	0	0	0	0	0	16.15	7.62	CCGTGAA
-407	-42777	0	10.98	0	0	0	0	0	TGG
-394	-31898	0	0	0	0	0	21.53	784.35	GGAATTGAC
-217	-34183	0	0	0	0	0	14.35	0	TACT
-203	-26038	0	0	0	0	0	0	19.04	GTAGGTTCGA
-201	-34167	0	0	0	0	0	0	17.13	TTGTAGGTTCGA
-160	-34127	0	0	0	0	0	21.53	0	ATAG
-145	-62617	0	0	0	0	0	0	9.52	TCGAATCCAG
-139	-92989	0	0	0	0	0	23.33	0	AGCATA
-136	-86669	0	0	5.3	0	0	0	0	ACTAGCATA
-94	-102682	0	5.99	14.57	0	0	0	0	GGCGGCCCG
-89	-30794	0	0	0	0	0	396.54	0	CCCGCGGCG
-86	-44520	0	0	0	0	0	0	17.13	GCGCC
2350	26816	0	0	0	0	0	7.18	0	CATAATTTAGATAATTAATTCATGAGATA
2744	30404	0	0	0	0	0	0	22.85	TCTGGCCTC
4337	72583	0	0	0	0	0	0	9.52	AAAAAAATCTTTTT
4868	47052	0	0	0	0	0	0	17.13	GTGGGGAG
5194	54159	0	0	0	0	0	26.91	0	CAGTGCTTT
5335	51801	0	0	0	0	0	34.09	0	CCTGCGG
5418	87303	0	0	0	0	0	8.97	0	CTATTCATCCGC
5764	78561	0	0	0	0	0	7.18	0	GATCTGGCA
5951	50772	0	0	0	0	0	10.77	0	GCCTCTACGTG
6345	47336	0	0	0	0	0	0	11.42	AACTTTGCCC
7144	60303	0	0	0	0	0	37.68	0	AAAAAAATCA
8877	49282	0	0	0	0	0	14.35	0	TGGAGCTAA
10104	87765	0	0	0	0	0	0	287.47	CGG
10147	10009	0	0	0	0	0	7.18	0	TTA
10404	47121	0	0	0	0	0	7.18	0	TGGG
12128	35787	0	0	0	0	0	193.78	0	CAAGCCCAC
12215	79182	0	0	0	0	0	35.89	0	AAAAAAAAGAAA
14398	1070	0	0	0	0	0	16.15	0	ATATATATATTTTTTTTT
14874	76015	0	0	0	0	0	62.8	0	TCCAAGAG
15197	62086	0	7.99	0	0	0	0	0	TTCTCCCTCTGC
15477	60828	0	0	0	0	0	8.97	0	AGAAAAAAAA
15892	21396	0	0	0	0	0	89.71	0	CACCCAAA
16459	91565	0	0	0	0	0	91.51	0	AT
16698	7144	0	0	18.54	0	0	0	0	AAAAAAATC
16746	19965	0	0	5.3	0	0	0	0	TGCTGCGCCCT
16900	50678	0	0	0	0	0	0	13.33	GGCGCCGCT
16903	40747	0	0	0	0	0	0	19.04	GAGGGCGC
17610	184	0	0	0	0	0	8.97	0	TGCG
17611	103197	0	0	0	0	0	61.01	0	CTGCGGGT
17749	44618	0	0	0	0	0	32.3	0	CCA
18395	103659	0	0	0	0	0	527.52	7.62	CCCCCCCGGT
18399	73808	0	0	0	0	0	14.35	0	TGCACCCCC
18835	19114	0	0	0	0	0	16.15	0	AAAAATGCATTTT
19018	85973	0	0	35.76	0	0	0	0	TTTCTTTTTTTTTC
19020	103090	0	0	0	0	0	23.33	0	CTTTTCTTTT
19381	104001	0	0	6.62	0	0	0	0	CCCA
19503	67534	0	0	5.3	0	0	0	0	CGACTGAGC
19644	1376	0	4.99	0	0	0	0	0	TTG
19663	1319	0	0	10.59	0	0	0	0	CCCGCGGCCTTT
19664	104100	0	3.99	0	0	0	0	0	ACC
19666	60883	0	42.93	0	0	0	0	0	TTACCCGC
19708	101647	0	0	0	0	0	0	7.62	CCGTAT
19895	88716	0	0	0	0	0	10.77	0	TTTGCCTC
19898	70520	0	0	0	0	0	26.91	0	GCGTTTG
19940	103092	0	0	0	0	0	0	11.42	GCCTTTTCTT
19943	39574	0	0	0	0	0	0	79.96	TCGGCCT
19944	67509	0	0	0	0	0	7.18	0	GTCGGCCT
19964	84220	0	0	6.62	0	0	0	0	GCTGCGCCCTG
19965	104644	0	0	0	0	0	104.07	0	TGCTGCGCCC
20118	104808	0	0	9.27	0	0	16.15	0	GAACCGTACGTGA
20125	102409	0	12.98	22.51	0	0	488.04	850.99	GGCTTCCGAACCGTACGTGAGCCTACGGCCTCATACGGCTCTTCTCA
20761	105059	0	5.99	0	0	0	0	0	ATATATTTTTTTTTC
22865	1265	0	0	0	0	0	0	7.62	AAAAAAATATATA
23005	84786	0	0	14.57	0	0	0	0	GGGTTCGAATCCCT
23901	15275	0	0	7.95	0	0	0	0	CGCTCTGC
24051	77980	0	0	72.84	0	0	0	0	GCCCGGGCAT
24062	77990	0	0	10.59	0	0	0	0	AGG
26049	214	0	0	0	0	0	0	30.46	TCGAACCTAC
26182	105156	0	0	0	0	0	7.18	0	AGGGCTCGAA
26478	90316	0	5.99	0	0	0	0	0	AACTGCTC
26766	88795	0	0	0	0	0	48.45	0	CCTATTCA
26816	2350	0	9.98	0	0	0	0	0	CATAATTTAGATAATTAATTCATGAGATA
27176	29274	0	0	0	0	0	0	13.33	TGCCATCGATAA
27995	2368	0	0	0	0	0	7.18	0	TTTCA
28509	20132	0	9.98	0	0	0	0	0	GGGGC
28583	73020	0	0	5.3	0	0	0	0	CGGA
29183	3503	0	0	10.59	0	0	0	0	AGCCGTATGATGGGA
29208	103769	0	0	0	0	0	0	28.56	ATGAGTTGG
29661	29862	0	0	5.3	0	0	0	0	TCGGCCTGCT
30404	2744	0	0	0	0	0	102.27	0	TCTGGCCTC
30804	99	0	0	0	0	0	330.15	0	CGCCGCGGG
31142	1384	0	0	0	0	0	0	28.56	TTCGCC
31148	6803	0	0	5.3	0	0	0	0	CACCCGTTCGCCA
31515	89565	0	0	11.92	0	0	0	0	CCCCCCC
31908	404	0	0	0	0	0	26.91	679.65	GTCAATTCC
32303	74050	0	0	0	0	0	17.94	0	GGATTCGCT
32450	94009	0	0	5.3	0	0	0	0	GGGCGAAGC
33229	71717	0	0	5.3	0	0	0	0	TATATATATCTTTTTTTTGCC
34064	2860	0	0	7.95	0	0	0	0	CCCGC
34132	165	0	0	0	0	0	25.12	0	CTAT
34142	175	0	0	0	0	0	0	11.42	ACCAATTA
34180	214	0	0	0	0	0	0	11.42	TCGAACCTACAA
34188	222	0	0	0	0	0	19.74	0	AGTA
34722	90514	0	0	5.3	0	0	0	0	GAGCGCAGCATCATAATG
34826	34877	0	0	0	0	0	0	36.17	GCC
36236	100532	0	6.99	0	0	0	0	0	ACCAAGTTTTT
36282	104507	0	0	0	0	0	26.91	0	GGTACGG
36850	100252	0	0	21.19	0	0	0	0	CCCGCC
37376	1759	0	0	0	0	0	8.97	0	AGCAGTTCTT
37573	95673	0	0	0	0	0	0	9.52	CT
38337	22576	0	11.98	0	0	0	0	0	CACCCAACC
38459	3514	0	0	9.27	0	0	0	0	ACGCGC
38507	21196	0	0	5.3	0	0	0	0	CATGCTGC
38625	103775	0	0	0	0	0	0	83.77	CTCCTC
39081	15254	0	0	13.24	0	0	0	0	TCCCATCTGG
39388	85108	0	3.99	5.3	0	0	0	0	GAAACTGCCCA
39643	15580	0	9.98	6.62	0	0	0	0	GCGAAAAGAGCAT
39910	103114	0	0	0	0	0	62.8	0	GGAG
39927	18342	0	0	6.62	0	0	0	0	CGCATAGCA
40121	100399	0	0	0	0	0	34.09	0	TCA
40582	5580	0	5.99	13.24	0	0	0	0	CTCCTTGCGTCT
40592	61958	0	0	17.22	0	0	0	0	GCCTTCGGCCCT
40624	81314	0	0	0	0	0	19.74	0	GGGGG
40647	5335	0	3.99	0	0	0	0	0	CCTGCGGCCTT
40738	16894	0	4.99	0	0	0	0	0	GCTTT
40747	12928	0	3.99	0	0	0	0	0	GAGGGCGCTGC
40872	92752	0	10.98	7.95	0	0	0	0	GGAAAAAAGGGC
40913	20811	0	0	0	0	0	0	19.04	GGTTCGAATCC
40936	41017	0	0	11.92	0	0	0	0	AAAATCTGTTCCTATGGGTTATCGGTTC
41140	23482	0	0	74.16	0	0	0	0	ACCTTTGCA
41224	84220	0	0	82.11	0	0	0	0	GCTGCGCCCT
41228	16749	0	21.97	37.08	0	0	0	0	TTTTGCTGCGCCCTCG
41233	16755	0	0	33.11	0	0	0	0	ATATATTTT
41235	16755	0	8.99	0	0	0	0	0	ATATAT
41572	103786	0	0	0	0	0	21.53	0	GGCAT
41590	96218	0	3.99	0	0	0	0	0	AC
41618	6338	0	0	10.59	0	0	0	0	CCCTGGATG
41666	27451	0	3.99	0	0	0	0	0	CCCA
41739	44212	0	171.73	0	0	0	0	0	CATTTGGTCGAC
41762	18399	0	0	0	0	0	7.18	0	TGCACCCC
42085	81315	0	0	5.3	0	0	0	0	GGGGGGG
42096	101717	0	0	0	0	0	0	38.08	AGCAAT
42122	15280	0	0	0	0	0	34.09	0	CTTT
42127	94749	0	0	21.19	0	0	0	0	TCTTTCTTTTTT
42136	8005	0	3.99	0	0	0	0	0	CAAAAAAAA
42240	97896	0	0	13.24	0	0	0	0	GCGCACAGCG
42404	97953	0	0	0	0	0	7.18	0	GGCGCAT
42620	92647	0	0	0	0	0	8.97	0	ACCAAGAAAACG
42781	411	0	7.99	0	0	0	7.18	0	CCA
42787	78941	0	4.99	0	0	0	0	0	CGGTCGCC
42791	421	0	0	0	0	0	10.77	20.94	TTCACGG
42798	89684	0	0	0	0	0	0	28.56	CGGTGACTTC
42804	89690	0	4.99	0	0	0	0	0	TTCAT
42843	12017	0	3.99	0	0	0	0	0	CGCAGAGCAACT
42907	79091	0	0	7.95	0	0	0	0	TTTC
42911	79094	0	0	0	0	0	0	24.75	CCCTTT
42984	20104	0	4.99	0	0	0	0	0	CCTACGGCCTCA
43007	103513	0	0	0	0	0	10.77	0	CCTC
43072	27435	0	22.96	0	0	0	0	0	GCGCCC
43127	179	0	0	0	0	0	10.77	0	TTGAA
43176	69952	0	0	0	0	0	34.09	0	GTTCACCGGT
43217	79517	0	0	103.3	0	0	0	0	GAGCCCTCTGTCCCACGCATCTCTATCTAGAAAAATGTATGGTTCACCGGTTCCACCGAAT
43217	90199	0	0	0	0	0	0	190.38	GAGCCCTCTGTCCCACGCATCTCTATCTAGAAAAATGTATGGTTCACCGGTTCCACCGAAT
43231	90213	0	9.98	120.51	0	0	0	0	TAGGCAGGTACTA
43264	79708	0	0	5.3	0	0	0	0	GCAGCAAAAAAAT
43309	90289	0	0	6.62	0	0	0	11.42	GCCGACTTAGGCCTCTT
43338	103221	0	11.98	0	0	0	0	0	TACCTT
43351	103233	0	0	0	0	0	157.9	36.17	GTATAGTG
43390	105055	0	0	0	0	0	0	719.63	ATTTTTTTTT
43399	16391	0	16.97	10.59	0	0	0	0	AAAAAATAGATTTTTTT
43475	83635	0	0	60.92	0	0	0	0	CCTATCACACGGCTC
43485	90580	0	4.99	0	0	0	0	0	GAGAT
43496	70252	0	0	0	0	0	10.77	0	CCGAACCGTGCGAGATAGTTACCTATCACACGGCTCACCAAC
43511	90606	0	27.96	41.05	0	0	0	0	ATAATAAAGTGCTCCCCGAACCGTG
43532	21404	0	0	15.89	0	0	0	0	GCGGCC
43607	61241	0	0	5.3	0	0	0	0	AGAG
43884	94545	0	0	0	0	0	0	152.3	GCATAGCTTTT
44160	27208	0	5.99	0	0	0	0	0	GCACATGAG
44199	91145	0	0	30.46	0	0	0	0	ATCCCAGCATAC
44321	26521	0	0	0	0	0	0	38.08	AGGATCCTAT
44373	104587	0	0	0	0	0	0	36.17	CTTT
44526	24570	0	0	5.3	0	0	0	0	GGCGC
44526	92	0	0	0	0	0	0	32.36	GGCGC
45130	89991	0	5.99	0	0	0	0	0	CTGCACTCAGAAA
45183	85697	0	0	26.49	0	0	0	0	CCCTCCCA
45190	9323	0	5.99	0	0	0	0	0	AAGCAA
45530	103548	0	0	0	0	0	0	38.08	ACAGG
45590	19274	0	5.99	0	0	0	0	0	AAAAAATCTATT
45617	19464	0	0	0	0	0	0	9.52	CAA
45651	19495	0	4.99	9.27	0	0	113.04	0	CATCTCAGC
45664	19508	0	0	0	0	0	16.15	0	AGAGTCGACTGA
45717	80000	0	3.99	0	0	0	0	0	CCTTTTTTGCT
45777	75899	0	0	0	0	0	0	28.56	CGGGC
45784	2384	0	0	0	0	0	59.21	0	ATACTGCCGGGC
45813	19642	0	0	6.62	0	0	0	0	GGC
45871	2822	0	0	0	0	0	78.95	0	CGG
45880	94948	0	0	0	0	0	104.07	0	TTGGATGTTCGG
45883	79070	0	0	0	0	0	21.53	0	CCATTGGA
46059	19868	0	0	0	0	0	10.77	0	GAGAATCCTG
46102	16757	0	0	6.62	0	0	0	0	AAATATATTTTTGCTG
46118	14068	0	0	0	0	0	12.56	0	AAAATG
46132	20490	0	0	0	0	0	12.56	0	AAGTGGG
46358	6419	0	0	0	0	0	10.77	0	GGCT
46422	17723	0	0	0	0	0	14.35	0	CCACCAACTTC
46511	85415	0	0	0	0	0	0	9.52	GGGCT
46512	5160	0	6.99	0	0	0	0	0	GGGGCTTTGCT
46560	91948	0	0	0	0	0	68.18	0	TATATTTTTTTTTT
46563	24547	0	0	0	0	0	12.56	0	ATCTATATTTTTTTT
46569	11122	0	0	0	0	0	14.35	0	AACAAAATCTAT
47036	1458	0	8.99	0	0	0	0	125.65	ATAGGTGCCCC
47354	71311	0	3.99	0	0	0	0	0	CGG
47774	103084	0	0	0	0	0	32.3	0	TTTTATTGG
47812	24030	0	0	0	0	0	0	39.98	TTTCTTTTTTTGC
47951	20547	0	0	13.24	0	0	0	0	AGTGCTTGT
48004	104785	0	4.99	9.27	0	0	139.95	144.69	TCATACGGCTCCTCT
48007	20098	0	5.99	13.24	0	0	0	0	GCCTCATACGGCTC
48773	101011	0	0	0	0	0	0	7.62	TATTTTTTT
48970	20757	0	0	0	0	0	10.77	0	ATTTTTTTTTC
49213	24580	0	0	11.92	0	0	10.77	0	CAGGCCGCGGG
49699	18016	0	0	0	0	0	8.97	0	AAAAAAAACAT
49733	103697	0	0	0	0	0	71.77	20.94	AAGCTCCGCACA
49780	103741	0	0	0	0	0	0	9.52	CAAGGC
49804	73566	0	3.99	11.92	0	0	0	0	GATCGCTCAGAAGGGTTTACTGCACAAGGC
49824	26696	0	3.99	0	0	0	0	0	GCGGGACCT
49845	73606	0	0	10.59	0	0	0	0	CTACCCTTCTCCGAAAGCTTCGCGGG
49880	103194	0	0	0	0	0	0	163.72	CGGGTTCG
49893	73655	0	0	6.62	0	0	0	0	ATAGGTCATCCGA
49923	73686	0	0	30.46	0	0	0	0	GTACCCACT
49934	793	0	0	0	0	0	14.35	0	AG
49950	6596	0	0	0	0	0	0	13.33	CGAG
50018	73781	0	0	7.95	0	0	0	0	TTTTCTCGCAGCAA
50086	73849	0	10.98	27.81	0	0	0	0	CCACCCTTGTAGCTGTCACCTGTAATTCGCGCAAGTGTGTCTGCACCCCCT
50092	81150	0	0	0	0	0	35.89	0	TCCCCA
50121	4131	0	3.99	0	0	0	0	0	TCCATCCC
50213	612	0	0	0	0	0	0	285.57	ATCACT
50336	104402	0	0	0	0	0	66.39	0	AAAAAAAAAAT
50383	83669	0	4.99	0	0	0	0	0	CGGCTCCCTCTC
50388	104785	0	0	0	0	0	10.77	0	TCATACGGCTCC
50426	74253	0	10.98	22.51	0	0	17.94	17.13	CACACCCTTCTCAAAGAACCGTACGTGACACTCTCGCGTCATACGGCTCC
50438	68884	0	0	14.57	0	0	0	0	CCTGC
50504	74309	0	0	0	0	0	10.77	17.13	TAGGAGAGTAAGGG
50681	15814	0	0	9.27	0	0	0	0	TTTGGCGCCGCT
50707	9372	0	5.99	10.59	0	0	0	0	GGCAAAAAAAG
50772	5951	0	3.99	0	0	0	0	0	GCCTCTACGTG
50792	641	0	0	0	0	0	143.54	0	TTACAGA
51321	103097	0	0	0	0	0	16.15	0	GCTGCGCCT
51328	19241	0	0	0	0	0	7.18	365.52	AGAATAAGCT
51736	102535	0	5.99	29.14	0	0	0	0	CCCAAACGCGC
51816	102615	0	14.98	7.95	0	0	0	0	CCCATGCTATGGTTCCCTGCGGTCTG
52358	62364	0	3.99	0	0	0	0	0	AAAAAAAATATTTTTTTTT
52557	103024	0	0	0	0	0	0	13.33	TGC
52597	103600	0	8.99	5.3	0	0	0	0	TTTTTCAG
52614	89527	0	0	10.59	0	0	0	0	GGCTCG
52621	103625	0	37.94	23.84	0	0	0	0	CGCATGTGGCTCGTCCATG
52627	87718	0	0	71.51	0	0	0	0	TTT
52628	73015	0	0	39.73	0	0	0	0	ATTTCCCCGC
52631	21960	0	0	0	0	0	8.97	0	CGAATTT
52636	89549	0	0	13.24	0	0	0	0	ACGTGC
52654	103658	0	14.98	0	0	0	0	0	CCCCCCGGTCAGAACCACACGTGC
52661	103665	0	4.99	0	0	0	0	0	GCTTTT
52673	29024	0	0	153.62	0	0	0	0	TACCGATA
53004	18547	0	0	0	0	0	7.18	0	TTCTGTAG
53741	15886	0	0	11.92	0	0	0	0	AAAG
54156	9903	0	0	0	0	0	19.74	0	TGC
54159	103990	0	0	0	0	0	8.97	114.23	CAGTGCTTTC
54250	19037	0	0	0	0	0	0	68.54	CTGTGCCC
54323	-55573	0	3.99	0	0	0	8.97	0	GTCATGATTCAGGGCGCAGG
54369	8105	0	3.99	0	0	0	0	0	AACAAAAGCG
54417	16759	0	7.99	0	0	0	0	0	AAAAATATATTTTTG
54645	27922	0	4.99	0	0	0	0	0	ATTTGGGGG
55393	104377	0	0	0	0	0	28.71	0	GGCTCTC
55594	-54302	0	4.99	0	0	0	0	0	CCTGCGCCCTGAATCATGAC
55764	3681	0	0	5.3	0	0	0	0	AAGCTCGAG
55826	3203	0	0	0	0	0	7.18	0	TTTCTTTGGTGT
55839	84963	0	0	92.7	0	0	0	0	AAGCCGAATTAG
55954	105235	0	0	9.27	0	0	8.97	0	GCTCTAC
55968	27277	0	0	9.27	0	0	0	0	CTGGCAAATC
56021	4569	0	0	0	0	0	0	17.13	ACCCGGT
56295	82301	0	0	17.22	0	0	0	0	GGT
56654	-60427	0	13.98	0	0	0	0	0	TTTTTTTGTT
56665	41841	0	13.98	0	0	0	0	0	TAAG
56835	62943	0	5.99	0	0	0	0	0	CCTCC
56836	31345	0	28.95	0	0	0	0	0	GCCTCCC
56897	570	0	0	0	0	0	0	7.62	CCAATCCCCGA
57035	29443	0	4.99	6.62	0	0	0	0	CGGCAAACTTG
57061	62071	0	3.99	0	0	0	0	0	CCCTCTCTC
57069	10727	0	0	6.62	0	0	0	0	GCTGCGC
57071	104645	0	0	29.14	0	0	7.18	0	TTGCTGCGCCCC
57072	16748	0	24.96	129.79	0	0	0	0	TTTGCTGCGCCC
57085	16761	0	31.95	52.97	0	0	0	0	AAAAAAATATAT
57086	1079	0	5.99	0	0	0	0	0	CAAAAAAATATATAT
57088	28207	0	0	13.24	0	0	0	0	AGCAAAAAAA
57126	1817	0	3.99	11.92	0	0	0	0	AGCTTTCTGGTC
57220	93588	0	0	13.24	0	0	0	0	CCCGCTTTG
57225	104825	0	0	0	0	0	10.77	0	CTCCCCCC
57227	5676	0	4.99	0	0	0	0	0	CCCTC
57231	104826	0	7.99	7.95	0	0	8.97	0	ACTCCCC
57307	104473	0	0	5.3	0	0	0	0	AGAGT
57320	104099	0	0	6.62	0	0	0	66.63	CCTGCGGCCTT
57331	16749	0	0	9.27	0	0	0	0	TTTTGCTGCGCCCT
57339	41236	0	0	9.27	0	0	0	0	TATATATATTTTGCTGCGCCCT
57608	2541	0	0	11.92	0	0	0	0	ATTAGGTG
58017	86383	0	17.97	0	0	0	0	0	CCCT
58051	26697	0	0	0	0	0	44.86	0	AGCGG
58103	81479	0	0	0	0	0	8.97	0	CTTTGT
58207	16435	0	4.99	0	0	0	0	0	CCCAATTCAT
58298	3478	0	9.98	0	0	0	0	0	GTACGGTT
58299	26196	0	8.99	14.57	0	0	0	0	CGTACGGTTC
58306	29167	0	44.93	54.3	0	0	0	0	ACTATCACGTACGGTTC
58308	3488	0	8.99	6.62	0	0	0	0	AAACTATCA
58322	3503	0	60.9	80.78	0	0	0	0	AGCCGTATGATGGGAAA
58323	29184	0	22.96	0	0	0	26.91	13.33	GAGCCGTATGATGGGA
58323	26220	0	0	26.49	0	0	0	0	GAGCCGTATGATGGG
58324	-83661	0	0	13.24	0	0	0	0	GGAGCCG
58328	-47987	0	0	9.27	0	0	0	0	GAGAGGAGCCGTATGA
58516	103105	0	0	0	0	0	0	17.13	ACCGG
58560	71311	0	4.99	0	0	0	0	0	CGGTCGAG
58962	16790	0	0	88.73	0	0	0	0	AAAGCG
59295	96350	0	5.99	6.62	0	0	0	0	GCGCAGCAAAG
59298	25682	0	24.96	0	0	0	0	0	GGCGCGCAGC
59374	40046	0	8.99	0	0	0	0	0	TTTATTCTCTTCT
59546	4692	0	0	9.27	0	0	0	0	CCCAGA
59548	103109	0	3.99	0	0	0	0	0	CTCC
59559	27762	0	0	18.54	0	0	0	0	CGGA
59704	54119	0	0	19.87	0	0	0	0	CGCCC
59869	25621	0	5.99	0	0	0	0	0	ATTT
59881	79703	0	4.99	0	0	0	0	0	AAAAAAATAT
59886	89968	0	14.98	0	0	0	0	0	AGCAAAAAAAAATAT
59917	7452	0	9.98	0	0	0	0	0	AAGAAGCCTTCGG
60222	6273	0	11.98	0	0	0	0	0	ACAGAATGGAC
60438	-56643	0	7.99	0	0	0	0	0	AACAAAAAAA
60451	22248	0	14.98	78.14	0	0	0	0	GAAAAAAATTTCCA
60974	24761	0	0	0	0	0	0	99	TTTTTTAT
61392	22196	0	0	0	0	0	10.77	0	TAGACATGC
61870	7413	0	8.99	0	0	0	0	0	CCCAACAT
61958	62017	0	0	0	0	0	10.77	0	GCCTTCGGCCCT
62032	4267	0	4.99	0	0	0	0	0	GGCGGAT
62628	156	0	0	0	0	0	0	11.42	CTGGATTCGA
62773	5676	0	0	0	0	0	0	22.85	CCCTCTCCC
62779	25996	0	0	0	0	0	44.86	0	CTC
62779	104825	0	0	0	0	0	0	20.94	CTCCCCCCC
63612	25403	0	36.94	0	0	0	0	0	CGCAGTAAAAGC
63764	33937	0	16.97	0	0	0	0	0	CTTCGGCCTC
64004	104874	0	0	0	0	0	8.97	0	ATTTT
64239	5310	0	6.99	0	0	0	0	0	GAA
64308	105062	0	0	0	0	0	0	9.52	AAAATATATTTTTTT
65218	104597	0	0	0	0	0	10.77	0	GGCA
65413	104724	0	0	0	0	0	32.3	0	TTTGCGCCCT
65942	99957	0	0	0	0	0	0	7.62	CGTTTCTG
66152	29993	0	4.99	0	0	0	0	0	GTTAGAT
66160	33869	0	0	0	0	0	71.77	0	CCGGGCCTG
67110	103640	0	0	0	0	0	8.97	0	AC
67578	18813	0	0	0	0	0	7.18	0	TTTTTGGG
68340	30653	0	0	0	0	0	0	22.85	GTGGCTT
69888	103076	0	0	0	0	0	23.33	0	GCGCTAGTTC
71069	10574	0	4.99	0	0	0	0	0	TTCGCTTTTCT
71244	99895	0	0	0	0	0	10.77	0	CCCGCAT
71535	32871	0	0	0	0	0	0	28.56	AGGC
71922	105059	0	0	0	0	0	0	60.92	ATATATTTTTTTTT
71928	20767	0	0	0	0	0	25.12	0	ATATATATATATTTTTTTTT
71940	28205	0	37.94	0	0	0	0	0	CAAAAAAAATATATATATATA
72378	104413	0	0	0	0	0	10.77	0	ACGCGCA
72994	50405	0	0	0	0	0	17.94	0	TACGTGACA
73013	34067	0	0	0	0	0	7.18	0	TTCCCCGCC
73779	37274	0	0	0	0	0	0	194.18	TTCTCGCAG
73887	104070	0	0	0	0	0	17.94	0	ATTCATCCCCG
74253	50426	0	0	0	0	0	157.9	196.09	CACACCCTTCTCAAAGAACCGTACGTGACACTCTCGCGTCATACGGCTCC
74261	5348	0	29.95	0	0	0	0	0	TAGAGATTCACA
74309	50504	0	0	0	0	0	7.18	15.23	TAGGAGAGTAAGGG
74774	1078	0	0	0	0	0	48.45	0	AAAAAAATATATATATAT
76195	103109	0	0	0	0	0	17.94	0	CTCCACCGGT
76757	30423	0	0	0	0	0	7.18	0	ATAATGA
76892	15656	0	0	0	0	0	64.59	0	ATGGTGCT
76930	31293	0	0	0	0	0	8.97	0	GAAAA
76953	26210	0	0	0	0	0	10.77	0	ATGGGCG
76969	22388	0	0	0	0	0	48.45	11.42	TTCTAATTCG
77283	77363	0	0	0	0	0	8.97	22.85	CTATG
77287	77367	0	0	0	0	0	25.12	7.62	TGA
78024	15722	0	0	0	0	0	12.56	0	AACTCATCC
78185	15296	0	0	0	0	0	8.97	0	GCAAAAAAAAAATA
78649	29418	0	0	0	0	0	8.97	0	GGCGAAG
79116	89810	0	0	0	0	0	7.18	0	GGGTTGGCTATTCCC
79517	43217	0	0	0	0	0	14.35	7.62	GAGCCCTCTGTCCCACGCATCTCTATCTAGAAAAATGTATGGTTCACCGGTTCCACCGAAT
79531	90213	0	0	0	0	0	218.9	306.51	TAGGCAGGTACTACGAGCCCTCTGTCCCACGCATCTCTATCTAGAAAAATGTATGGTTCACCGGTTCCACCGAATGCTC
79627	49914	0	0	0	0	0	0	43.79	CAAAGTACCCCC
80003	104542	0	0	0	0	0	0	51.4	TAGCCTTTTTT
80226	24084	0	0	0	0	0	7.18	0	AAGCGCGT
80520	50388	0	0	0	0	0	14.35	0	TCA
80720	19863	0	0	0	0	0	35.89	0	TC
80751	4069	0	0	50.32	0	0	0	0	AGAAAAATAAACA
81136	90304	0	0	0	0	0	0	11.42	GCGCGGCGT
82817	52237	0	0	0	0	0	129.19	0	CCTTTTCCT
82944	104483	0	0	0	0	0	7.18	0	GCGGCCTT
83582	40782	0	0	0	0	0	0	119.94	CAAATCATC
83627	50384	0	0	0	0	0	25.12	0	ACGGCTCCCT
83669	-58316	0	0	21.19	0	0	0	0	CGGCTCC
83671	24471	0	0	7.95	0	0	0	0	CCCGGCT
84172	104100	0	0	0	0	0	8.97	0	ACC
84253	87169	0	0	0	0	0	12.56	0	GGGCGTAGCC
84532	57320	0	0	0	0	0	0	81.86	CCTGCGGCC
84785	20811	0	0	0	0	0	0	30.46	GGTTCGAATCC
84786	23005	0	3.99	0	0	0	0	0	GGGTTCGAATCCCT
85204	27438	0	0	0	0	0	0	9.52	AAAGCGCCC
85546	16520	0	18.97	1018.42	0	0	0	0	AAAACAAAAAAAAT
85845	49082	0	0	0	0	0	14.35	0	ATACTATGTAATTG
85917	51139	0	0	0	0	0	0	13.33	ATAT
86005	103157	0	0	0	0	0	17.94	0	GGCT
86699	12147	0	0	7.95	0	0	0	0	GCGCTT
86826	16782	0	0	0	0	0	0	30.46	AAGCCACAAG
86950	37362	0	0	0	0	0	8.97	0	ACCAACT
87735	103648	0	0	0	0	0	7.18	0	AGAACCACACGTGC
88017	30603	0	0	0	0	0	130.98	0	AGATTA
88689	61255	0	0	0	0	0	0	104.71	GCGCCTTT
88692	3453	0	0	18.54	0	0	0	0	AAAGCGC
88735	52240	0	0	0	0	0	0	76.15	CCTCCTTT
88795	26766	0	0	0	0	0	34.09	0	CCTATTCA
89158	103104	0	0	0	0	0	10.77	0	CCGGT
89163	52655	0	0	0	0	0	41.27	578.75	TCCCCCCGGT
89165	57226	0	0	0	0	0	14.35	0	CCTCCCCCCG
89307	22580	0	0	0	0	0	14.35	0	CGCGC
89466	1265	0	0	0	0	0	12.56	0	AAAAAAATATATATAT
89470	50339	0	0	0	0	0	17.94	0	GCAAAAAAAAA
89527	103618	0	12.98	0	0	0	0	0	GGCTCG
89562	42772	0	0	0	0	0	35.89	0	CCCCAAGAA
89570	61302	0	0	0	0	0	0	13.33	CGGAAC
89574	31882	0	0	0	0	0	32.3	0	CGGCCG
89689	46992	0	0	0	0	0	0	24.75	TCAT
89810	79116	0	0	0	0	0	14.35	24.75	GGGTTGGCTATTCCC
90199	43217	0	0	0	0	0	14.35	11.42	GAGCCCTCTGTCCCACGCATCTCTATCTAGAAAAATGTATGGTTCACCGGTTCCACCGAAT
90213	79531	0	4.99	38.41	0	0	466.51	401.7	TAGGCAGGTACTACGAGCCCTCTGTCCCACGCATCTCTATCTAGAAAAATGTATGGTTCACCGGTTCCACCGAATGCTC
90275	79557	0	0	11.92	0	0	19.74	0	CTTTCCTTTTGC
90475	46098	0	0	0	0	0	28.71	0	ATATTTTTGCT
91860	35502	0	0	0	0	0	21.53	0	CACCC
91949	65069	0	0	0	0	0	7.18	0	ATATATTTTTTTTTT
92745	840	0	0	0	0	0	16.15	0	AGGGCAGAGA
92892	61294	0	0	0	0	0	0	19.04	CTAGAAAA
92934	18402	0	0	0	0	0	16.15	0	CTTTGCACCCC
92996	146	0	0	0	0	0	35.89	0	TATGCT
93025	73395	0	0	9.27	0	0	0	0	GCCCGC
93045	36718	0	0	0	0	0	7.18	13.33	AAAGGTGCACG
93656	66512	0	0	0	0	0	0	81.86	GAG
93756	61437	0	0	0	0	0	55.62	0	CTGCGTTTTCT
94009	32450	0	0	0	0	0	68.18	0	GGGCGAAGC
94022	23358	0	0	5.3	0	0	0	0	TTTTTGTTTTTGAG
95230	44893	0	0	0	0	0	32.3	0	GGGAGCACC
95335	10186	0	0	5.3	0	0	0	0	ATTAGTTTTTG
96139	60876	0	0	0	0	0	12.56	0	CTTTCTTTGCTTTG
96147	60884	0	0	22.51	0	0	0	0	TTTACCC
96305	39685	0	0	0	0	0	19.74	0	TTTTTTTTTTAACCT
96662	71304	0	0	0	0	0	28.71	0	GACC
96758	83521	0	22.96	0	0	0	0	0	GCTTC
97465	51155	0	0	0	0	0	0	57.11	TGACTAAACCTC
97547	70033	0	0	0	0	0	7.18	0	TGCTTTAC
97754	58196	0	0	0	0	0	35.89	0	TTTGTTTATGC
97836	52356	0	0	0	0	0	0	49.5	AAAAAATATTTTTTTTT
98487	2822	0	0	6.62	0	0	0	0	CGGAG
98781	7756	0	7.99	0	0	0	0	0	GCGTGATT
100130	9614	0	0	7.95	0	0	0	0	ATAGGA
100195	60807	0	0	0	0	0	0	64.73	AAAAAAAAAATATATATA
100450	20013	0	0	0	0	0	7.18	0	CTTTTTTTTCT
101017	105062	0	0	0	0	0	7.18	0	AAAATATATTTTTTT
101041	49081	0	0	0	0	0	16.15	321.74	TACTATGTAATTGC
101046	12968	0	0	5.3	0	0	14.35	121.84	GCAATTACTATGTAATTGC
101221	25393	0	0	0	0	0	10.77	0	GCCAACCCAAC
101231	44244	0	0	0	0	0	8.97	53.31	TCAAAATGAG
101246	61188	0	0	0	0	0	242.23	0	TCAAGGGC
101321	38023	0	0	0	0	0	7.18	0	GGCCAACG
101341	35901	0	0	0	0	0	0	15.23	TA
101347	60787	0	0	0	0	0	16.15	0	TTTTTTT
101365	60807	0	0	0	0	0	8.97	0	AAAAAAAAAATATATAT
101598	77891	0	0	0	0	0	12.56	0	CCTCA
101842	62598	0	0	0	0	0	16.15	0	GCTTTTTGGA
101848	103058	0	0	0	0	0	17.94	131.36	GCTTTCGCT
102088	90271	0	0	6.62	0	0	0	0	CCTTTTGCTTT
102114	29996	0	0	0	0	0	0	20.94	GCCGTTAG
102235	25752	0	0	0	0	0	0	22.85	ACCTTCATTC
102238	103502	0	0	0	0	0	39.47	0	TGCACCT
102363	22166	0	0	0	0	0	34.09	0	ATAATGTTTGT
102379	104785	0	0	0	0	0	17.94	0	TCATACGGCTC
102402	104808	0	0	6.62	0	0	0	0	GAACCGTACGTGA
102409	20125	0	9.98	56.95	0	0	305.03	595.88	GGCTTCCGAACCGTACGTGAGCCTACGGCCTCATACGGCTCTTCTCA
102538	16705	0	0	0	0	0	10.77	0	TGACCCAAA
102615	51816	0	0	0	0	0	55.62	53.31	CCCATGCTATGGTTCCCTGCGGTCTG
102679	58667	0	0	0	0	0	37.68	0	TTGGAAGGG
102692	104	0	3.99	9.27	0	0	0	0	CGGGCCGCC
102692	70932	0	0	0	0	0	64.59	0	CGGG
102698	51898	0	0	6.62	0	0	0	0	GCCTTCCGG
102904	52148	0	0	0	0	0	34.09	0	GATCTGTCACCC
102905	20457	0	3.99	0	0	0	141.75	0	TGATCTGTCACC
102937	52183	0	0	0	0	0	0	17.13	TTGCCC
102955	31448	0	0	0	0	0	8.97	0	TCGCA
102983	41152	0	0	0	0	0	0	20.94	CTCAAAATTTT
102990	65632	0	0	0	0	0	0	7.62	CCCTTTCC
103003	30070	0	0	0	0	0	14.35	0	TTACCATTTA
104100	5336	0	0	5.3	0	0	0	0	ACCTGCGGCCTTTT

## Sheet: Supplementary Data 7
Supplementary Data 7. Position, repeat sequence, and normalized read number of chloroplast DNA recombination between repeats (mhmr)
Repeat-1		Repeat-2			WT		RECA1 KO-1		RECA1 KO-2		RECA2 KO-6		RECA2 KO-7		RECG KO-1		RECG KO-5
start	end	start	end	Repeat sequence	type-1	type-2	type-1	type-2	type-1	type-2	type-1	type-2	type-1	type-2	type-1	type-2	type-1	type-2
7	13	85212	85218	AATATAA	0	0	0	9.26	0	3.45	0	0	0	0	0	4.45	0	4.64
20	26	85197	85203	TTTTTAG	0	0	0	0	0	3.45	0	0	0	0	0	0	0	0
37	57	85595	85615	AAAATCTATGTTTTTTATTTT	0	0	0	0	0	0	0	15.15	0	35.63	0	0	0	3.31
81	83	85177	85179	AAT	0	0	0	0	0	0	0	0	0	0	0	0	0	3.31
1562	1571	1640	1649	TTATATAAAT	13	0	9.26	0	4.31	0	0	0	0	0	19.29	0	7.95	0
1566	1575	1650	1659	ATATAATATA	0	0	0	0	0	0	0	0	0	0	2.97	0	0	0
1570	1576	1649	1655	TTATATT	0	0	0	0	0	0	0	0	0	0	8.9	0	3.98	0
2016	2021	2081	2086	TTAGCA	0	0	0	0	0	0	0	0	0	0	0	0	2.65	0
2423	2437	61101	61115	AAAACGAATCACACT	0	0	0	0	0	0	0	0	0	9.72	0	0	0	0
3468	3477	38567	38576	ACCAGATAAA	0	0	0	0	0	0	0	0	0	8.1	0	0	0	0
3900	3906	3954	3960	TTTAATT	5	0	5.55	0	4.31	0	0	0	0	0	88.29	0	123.29	0
4063	4070	90698	90705	ACCTCCAC	0	0	0	0	0	0	0	0	0	0	6.68	0	0	0
4480	4491	4540	4551	TTTAGTTTTTTA	0	0	0	0	4.31	0	0	0	0	0	4.45	0	0	0
4942	4954	55803	55815	AATAAAAATAATT	0	0	0	0	0	0	0	0	0	0	0	7.42	0	0
5594	5600	5658	5664	ATAAAAA	0	0	0	0	0	0	0	0	0	0	3.71	0	0	0
6155	6173	59123	59141	TGGCCAAGTGGTAAGGCAG	0	0	0	0	0	0	0	13.77	0	139.29	0	0	0	0
6162	6167	41860	41865	AGTGGT	0	0	0	0	0	0	0	0	0	0	2.97	0	6.63	0
6337	6342	6405	6410	TTAATT	0	0	0	0	0	0	0	0	0	0	93.49	0	0	0
6345	6353	6415	6423	TAAAAAAAA	0	0	0	0	0	0	0	0	0	0	8.9	0	4.64	0
6867	6883	40088	40104	ACCTTTAGCTAATTTAG	0	0	0	0	0	0	0	6.89	0	0	0	10.39	0	205.48
6965	6976	64063	64074	ACATGAATTTTT	0	0	0	0	0	0	0	0	0	0	0	15.58	0	0
7934	7939	36381	36386	CCCAAG	0	0	0	0	0	0	0	0	0	0	0	0	2.65	0
8951	8955	9013	9017	AACTT	0	0	19.44	0	0	0	0	0	0	0	423.65	0	167.04	0
8962	8967	9024	9029	TAAGTT	0	0	0	0	0	0	0	0	8.1	0	217.39	0	922.02	0
9657	9658	10284	10285	TT	4	0	0	0	0	0	0	0	0	0	0	0	0	0
9937	9940	10008	10011	AAAA	0	0	0	0	0	0	0	0	0	0	2.97	0	0	0
10574	10586	50953	50965	TTTTTTGCTGCTT	0	0	0	0	0	0	0	0	0	0	17.81	0	0	0
11030	11032	41560	41562	CAG	0	0	0	0	0	0	0	0	0	0	0	2.97	0	0
12249	12261	52240	52252	AAAAAAAAATATT	0	0	0	0	0	0	0	0	0	0	0	0	0	3.98
13325	13332	29737	29744	AATAAATA	0	0	0	0	0	0	0	11.02	0	0	0	0	0	0
15879	15892	50246	50259	AAATATATTTTTTT	0	0	0	0	0	0	0	0	0	0	8.9	0	0	0
16089	16101	40892	40904	GCAGTTTGGTAGC	0	0	0	0	0	0	0	0	0	0	0	7.42	0	3.98
16123	16127	93528	93532	TGTCG	0	0	0	0	0	0	0	0	0	0	2.97	0	0	0
16126	16134	53026	53034	GAACCCGCG	0	0	0	0	0	0	0	0	0	0	16.32	0	2.65	0
16422	16435	26875	26888	ATATCGACGTGGTG	0	0	0	0	0	0	0	0	0	0	0	4.45	0	0
17703	17709	92022	92028	TAGTCCG	0	0	0	0	0	0	0	0	0	0	20.03	0	11.93	0
17812	17821	94919	94928	TGGATTTGGT	0	0	0	0	0	0	0	0	0	0	0	0	373.18	0
18743	18760	55124	55141	TTTTTAGAAATTTTTTTT	0	0	0	0	0	0	0	6.89	0	0	0	0	0	0
20319	20333	21195	21209	ATTATTTTTTTTTAA	0	0	0	0	0	0	0	0	0	0	0	0	3.31	0
21547	21562	82256	82271	GATCTTCTTGAAGAAG	0	0	0	0	0	0	0	8.26	0	0	0	0	0	0
22375	22390	81901	81916	AATTAGCAAAAAAAAC	0	0	0	0	0	0	0	0	6.48	0	0	0	0	0
22465	22470	22547	22552	ATATAA	0	0	0	0	0	0	0	0	0	0	4.45	0	0	0
22485	22489	22559	22563	TAAAA	0	0	0	0	0	0	0	0	0	0	358.36	0	0	0
22493	22497	22544	22548	AAAAT	0	0	0	0	0	0	0	0	9.72	0	0	0	0	0
24205	24219	60213	60227	AGGGATTCGAACCCT	0	0	0	0	0	0	0	23.41	0	0	19.29	0	9.94	0
25134	25138	25199	25203	TGCAG	0	0	0	0	0	0	0	0	0	0	2.97	0	0	0
25382	25385	25542	25545	AAAT	4	0	0	0	0	0	0	0	0	0	0	0	0	0
28457	28469	45120	45132	TTAACTCAGTGGT	0	0	0	0	0	0	0	0	0	0	0	2.97	0	0
29409	29419	56442	56452	TTCTGATTTTA	0	0	0	0	0	0	0	6.89	0	0	0	0	0	0
30517	30531	50165	50179	TTTTTTAATAAAAAA	0	0	0	0	0	0	0	0	0	0	0	0	73.58	0
31411	31429	88978	88996	GCTCTACCAACTGAGCTAT	0	0	0	0	0	0	5.51	0	6.48	0	10.39	11.87	3.31	0
31411	31419	94008	94016	TGGTAGAGC	0	0	0	0	0	0	0	0	0	0	0	0	5.3	0
33315	33338	60209	60232	AGAGAGGGATTCGAACCCTCGGTA	0	0	0	0	0	0	0	53.71	0	29.15	540.88	5.94	460.01	4.64
33315	33338	60209	60232	TACCGAGGGTTCGAATCCCTCTCT	0	0	0	0	0	0	0	0	0	0	17.81	0	7.29	0
33318	33332	93534	93548	GGGTTCGAATCCCTC	0	0	0	0	0	0	0	0	6.48	0	0	0	0	0
33378	33392	41851	41865	ACCACTCGGCCATCT	0	0	0	0	0	0	0	0	0	0	74.2	4.45	47.06	3.98
33379	33392	60273	60286	CCACTCGGCCATCT	0	0	0	0	0	0	0	6.89	0	6.48	0	0	0	0
33940	33950	100921	100931	ACCTTTTGCTT	0	0	0	0	0	0	0	12.4	0	0	0	0	0	0
34284	34295	101590	101601	AGGGCTAGTTTT	0	0	0	0	0	0	0	0	6.48	0	0	0	0	0
34408	34427	102970	102989	TTTCATGTACGGTTTTGAAA	0	0	0	0	0	0	0	5.51	0	6.48	3.71	3.71	0	0
34489	34503	41111	41125	CCGCATATTCTCCTT	0	0	0	0	0	0	0	0	0	0	0	0	7.29	0
36354	36357	38572	38575	CCAG	0	0	0	0	0	0	0	0	0	0	2.97	0	0	0
36609	36618	38833	38842	AGCCATAAAC	0	0	0	0	0	0	0	0	0	0	0	2.97	0	0
36632	36636	38856	38860	CATCA	0	0	0	0	0	0	0	0	0	0	2.97	0	0	0
36657	36661	38881	38885	TTTTT	0	0	0	0	0	0	0	0	0	0	2.97	0	0	0
36668	36672	38892	38896	CCAGC	0	4	0	0	0	0	0	0	0	0	0	0	0	0
36674	36696	38898	38920	CATATGTATAGAACTAATTTTGG	0	0	0	0	0	0	0	0	0	0	9.65	7.42	2.65	0
36780	36787	37561	37568	AGTAGTTA	0	0	0	0	0	0	0	0	0	9.72	0	0	0	0
37492	37503	89117	89128	TGGCATGTTCCG	0	0	0	0	0	0	0	0	9.72	0	4.45	0	0	0
37784	37791	39999	40006	GTTTGGGC	0	0	0	0	0	0	0	0	0	0	0	2.97	0	0
37823	37836	40038	40051	TCTTGCCAATATCC	0	0	0	0	0	0	0	0	0	0	0	3.71	0	0
37838	37845	40053	40060	TCAATAAG	0	0	0	0	0	0	0	0	0	0	4.45	0	0	0
37855	37863	40070	40078	TTGGGCTCA	0	0	0	0	0	0	0	0	0	0	0	4.45	0	0
39131	39141	91245	91255	CGGCTTGAGTA	0	0	0	0	0	0	0	5.51	0	0	0	0	0	0
39401	39412	100244	100255	ACCTGTATTTGC	0	0	0	0	0	0	0	0	0	0	3.71	0	0	0
39641	39648	41500	41507	AAGCACCT	0	0	0	0	0	0	0	0	0	0	0	0	3.31	0
39688	39695	54639	54646	ACCAAATT	0	0	0	0	0	0	0	0	0	0	0	0	9.28	0
39726	39731	93215	93220	ACCACC	0	0	0	0	0	0	0	0	0	0	0	0	5.3	0
40153	40166	43634	43647	AGCTAAACCAACTA	0	0	0	0	0	0	0	0	0	0	2.97	0	2.65	0
40267	40276	97110	97119	AAATAAAATT	0	0	0	0	0	0	0	0	0	0	3.71	0	0	0
40269	40274	40328	40333	TTTTAT	0	0	7.4	0	3.45	0	0	0	0	0	9.65	0	4.64	0
40365	40381	40958	40974	TTTATTAAAAATTTTAT	0	0	0	0	0	0	13.77	0	11.34	0	0	0	11.27	0
40832	40846	41224	41238	AAAAAAAAATAATTG	0	0	0	0	0	0	8.26	0	19.44	0	0	0	0	0
40892	40901	109321	109330	GCAGTTTGGT	0	0	0	0	0	0	0	0	0	0	0	0	7.95	0
40927	40931	45090	45094	ATGAC	0	0	0	0	0	0	0	0	0	0	2.97	0	3.31	0
40931	40944	98304	98317	TGGGTTCAAATCCC	0	0	0	0	0	0	0	0	0	0	2.97	0	0	0
40932	40939	53024	53031	TTGAACCC	0	0	0	0	0	0	0	0	0	0	56.39	0	29.83	0
40941	40947	53016	53022	GACGGGA	0	0	0	0	0	0	0	0	0	0	28.94	0	4.64	0
41086	41098	61693	61705	CTACCCGCCTTTT	0	0	0	0	0	0	0	0	0	0	0	0	11.93	0
41099	41103	45813	45817	CGGGA	0	0	0	0	0	0	0	0	0	0	7.42	0	0	0
41100	41112	61679	61691	GGGTTCGATTCCC	0	0	0	0	0	0	0	0	0	0	12.61	0	4.64	0
41105	41115	45801	45811	TCGAACCCGCA	0	0	0	0	0	0	0	0	0	0	4.45	0	5.3	0
41138	41145	61094	61101	TGGTAAAA	0	0	0	0	0	0	0	0	0	0	25.97	0	11.93	0
41147	41160	61079	61092	TAAACTATACCCGC	0	0	0	0	0	0	0	0	0	0	5.19	0	3.98	0
41228	41245	93796	93813	ACTGAAAAAAAAAAAATA	0	0	0	0	0	0	0	0	0	0	13.36	0	0	0
41496	41507	88460	88471	AGGTGCTTCATT	0	0	0	0	0	0	0	0	0	0	6.68	0	9.28	0
41847	41864	60273	60290	CCACTCGGCCATCTCTCC	0	0	0	0	0	0	16.53	0	6.48	0	83.1	23	84.84	15.25
41854	41858	53071	53075	GGCCA	0	0	0	0	0	0	0	0	0	0	7.42	0	3.31	0
41860	41865	59130	59135	AGTGGT	0	0	0	0	0	0	0	0	0	0	2.97	0	0	0
41866	41868	60269	60271	TAA	0	0	0	0	0	0	0	0	0	0	3.71	0	0	3.31
41875	41877	60260	60262	CCA	0	0	0	0	0	0	0	0	0	0	0	4.45	0	0
41905	41909	53036	53040	ATAGT	0	0	0	0	0	0	0	0	0	0	16.32	0	12.59	0
41910	41937	60202	60229	AAAGGAGAGAGAGGGATTCGAACCCTCG	0	0	0	0	0	0	13.77	5.51	27.53	0	1539.55	23.74	1220.96	0
41913	41927	93534	93548	GAGGGATTCGAACCC	0	0	0	0	0	0	0	0	0	0	119.45	0	101.42	0
41933	41940	42021	42028	AAAAAAGG	0	0	0	0	0	0	0	0	0	0	42.29	0	15.25	0
41954	41956	42028	42030	AAA	0	0	0	0	0	0	0	0	0	0	135.04	0	408.97	0
41958	41969	42032	42043	TTTTTTTTATAA	0	0	0	0	0	0	0	0	0	0	575.75	0	591.26	0
42037	42050	85441	85454	AAAAAAATTAATAA	0	0	0	0	0	0	0	0	0	0	0	0	0	4.64
42150	42159	93504	93513	CACGTGCTCT	0	0	0	0	0	0	0	0	0	0	0	0	0	20.55
42717	42724	92083	92090	GAGCCCAA	0	0	0	0	0	0	0	0	0	0	0	5.19	0	0
43083	43096	44054	44067	TTTCTGGCCCAATT	0	0	0	0	0	0	50.96	16.53	53.45	6.48	23.74	0	13.26	0
43674	43676	43750	43752	GTT	0	0	0	0	0	0	0	0	0	0	0	0	2.65	0
44329	44333	99287	99291	ACCAT	0	0	0	0	0	0	0	0	0	0	0	0	0	2.65
44989	44994	108126	108131	ATTAAA	0	0	0	0	0	0	0	0	0	0	30.42	0	0	0
45028	45044	113249	113265	AAATAAAAAAAAAACGA	0	0	0	0	0	0	0	0	0	0	0	0	5.3	0
45093	45096	45797	45800	ACTT	0	0	0	0	0	0	0	0	0	0	2.97	0	0	0
45244	45262	95071	95089	TTAGAAAAAAATTTAAATT	0	0	0	0	0	0	0	0	0	0	2.97	0	0	0
45412	45418	93537	93543	ATTCGAA	0	0	0	0	0	0	0	0	0	0	0	0	9.94	0
45803	45812	54443	54452	CGGGTTCGAG	0	0	0	0	0	0	0	0	0	0	0	0	2.65	0
45805	45815	89800	89810	GGACTCGAACC	0	0	0	0	0	0	0	0	0	0	17.06	0	2.65	0
45845	45855	98080	98090	AAAAAAAAAAA	0	0	0	0	0	0	0	0	0	0	12.61	0	0	0
47899	47903	94445	94449	AAATA	0	0	0	0	0	0	0	0	0	0	24.48	0	0	0
48963	48975	89616	89628	ATTTTCAAAATTT	0	0	0	0	0	0	0	0	0	0	8.9	0	0	0
50564	50579	106974	106989	TGAAAATTTTAAATTA	0	0	0	0	0	0	5.51	0	0	0	0	0	0	0
51069	51080	51346	51357	AAATAAAAAAAA	0	0	0	0	0	0	0	0	0	0	4.45	0	0	0
51264	51272	100311	100319	TTTAAATAA	0	0	0	0	0	0	0	0	0	0	6.68	0	0	0
51507	51517	106018	106028	CAAAATAAAAA	0	0	0	0	0	0	0	6.89	0	0	0	0	0	0
52532	52542	97465	97475	TTTTTGATTTT	0	0	0	0	0	0	0	0	0	0	3.71	0	0	0
53065	53077	59131	59143	CGTGGCCAAGTGG	0	0	3.7	0	0	0	0	0	0	0	13.36	0	10.61	0
53073	53080	63064	63071	GGACGTGG	0	0	0	0	0	0	0	0	0	0	7.42	0	0	0
53947	53956	90383	90392	GGTGGTCCTT	0	0	0	0	0	0	0	0	0	0	11.13	0	6.63	0
55403	55415	70124	70136	AAACTTTAAATTA	0	0	0	0	0	0	0	0	0	0	3.71	0	0	0
57352	57365	92940	92953	AGCTGCATACATTA	0	0	0	0	0	0	0	0	0	0	0	0	0	11.27
59032	59053	85411	85432	AATTTTTTTTTCTATATTTTTT	0	0	0	0	0	0	13.77	0	0	0	0	0	0	0
59141	59150	92234	92243	TATGGGGCGT	0	0	0	0	0	0	0	0	0	0	0	2.97	0	0
60057	60059	95331	95333	TTT	0	0	0	0	0	0	0	0	0	0	2.97	0	0	0
61594	61603	80910	80919	AAAATTTCAT	0	0	3.7	0	0	0	0	0	0	0	0	0	0	0
61610	61656	80857	80903	TTTTGAAATAGAGGCGATAATATAATAAAAACGTCGACTATAACCCT	10	11	8.33	0	5.17	5.17	0	0	0	0	32.65	37.84	30.49	38.44
61931	61933	61994	61996	AAA	0	0	0	0	0	0	0	0	0	0	67.52	0	50.38	0
61935	61942	62000	62007	TAAAAAAA	0	0	0	0	0	0	0	0	0	0	81.61	0	34.47	0
61943	61947	62004	62008	TTTAA	0	0	0	0	0	0	0	0	0	0	0	0	5.3	0
61957	61958	62018	62019	AA	0	0	0	0	0	0	0	0	0	0	38.58	0	13.92	0
64555	64567	65613	65625	CTAAATTTTATTT	0	0	0	0	0	0	5.51	0	0	0	0	0	0	0
64995	64999	65093	65097	TATAT	7	0	0	0	0	0	0	0	0	0	0	0	3.31	0
65007	65009	65076	65078	AAT	0	0	0	0	0	0	0	0	0	0	11.87	0	98.76	0
65023	65025	65092	65094	AAT	0	0	0	0	0	0	0	0	0	0	17.81	0	21.87	0
65886	65894	92870	92878	TGGATTCTC	0	0	0	0	0	0	0	0	0	0	0	0	0	10.61
73407	73423	80917	80933	AGCCGGATGAAAAAAAA	0	0	0	0	4.31	0	0	0	0	0	0	0	0	0
75444	75449	87607	87612	AGGCCG	0	0	0	0	0	0	0	0	0	0	0	0	7.95	0
77805	77810	92134	92139	CCCCCC	0	0	0	0	4.31	0	0	0	0	0	0	0	0	0
84949	84960	85408	85419	ATATTTTTTTAG	0	0	0	0	0	0	0	0	0	0	4.45	0	0	0
86080	86086	86144	86150	AGGGATA	0	0	0	0	0	0	0	0	0	0	0	0	0	2.65
86425	86433	92290	92298	GGACGGAAA	0	0	0	0	0	0	0	0	0	0	3.71	0	68.94	0
86451	86455	91820	91824	CAGTG	0	0	0	0	0	0	0	0	0	0	11.13	0	0	0
86945	86950	91812	91817	CAGGCG	0	0	0	0	0	0	0	0	0	0	0	0	0	9.28
87088	87094	90041	90047	GCTCCCC	0	0	0	0	0	0	0	0	0	0	0	0	2.65	0
87196	87202	91532	91538	CGCCTGG	0	0	0	0	0	0	0	0	0	0	0	6.68	0	0
88081	88098	94007	94024	TAGCTCAGTGGTAGAGCG	0	0	0	0	0	0	0	39.94	0	61.55	0	209.23	0	72.25
88099	88103	88999	89003	GGGCG	0	0	0	0	0	0	0	0	0	0	3.71	0	0	0
88478	88492	92009	92023	GTCTGTGAAGATGCG	0	0	0	0	0	0	0	0	0	9.72	0	34.13	0	22.54
88815	88821	89705	89711	CCCGAAC	0	0	0	0	0	0	0	0	0	0	6.68	0	0	0
88927	88933	93639	93645	CCCAGCA	0	0	0	0	0	0	0	0	0	11.34	0	0	0	0
88979	88987	94016	94024	TAGCTCAGT	0	0	0	0	0	0	0	0	0	6.48	0	0	0	0
88988	88997	94007	94016	TGGTAGAGCG	0	0	0	0	0	0	0	0	0	0	0	6.68	0	0
89284	89287	90392	90395	CAAG	0	0	0	0	0	0	0	8.26	0	0	0	60.1	0	31.15
89293	89298	90381	90386	CCTTGC	0	0	0	0	0	0	0	0	0	0	0	0	0	12.59
89408	89414	90004	90010	TCGTCTC	0	0	0	0	0	0	0	38.56	0	40.49	0	27.45	0	9.28
89417	89423	89996	90002	GGGTGCC	0	0	0	0	0	0	0	0	0	0	0	6.68	0	0
90038	90046	90787	90795	TTCGGGGAG	0	0	0	0	0	0	0	0	0	0	0	8.9	0	5.97
90095	90103	90808	90816	AACTGCTGC	0	0	0	0	0	0	0	0	0	0	0	4.45	0	4.64
90978	90986	91966	91974	GCCCAGATC	0	0	0	0	0	0	0	0	0	0	0	0	0	7.29
90981	90990	91843	91852	CAGATCACCA	0	0	0	0	0	0	0	0	0	0	0	9.65	0	7.29
90996	91000	92202	92206	GGCCC	0	0	0	0	0	0	0	0	0	0	0	2.97	0	0
91572	91583	110538	110549	AAGAAAAGCTCG	0	0	0	0	0	0	0	12.4	0	0	0	16.32	0	0
91747	91752	92507	92512	CCCAGG	0	0	0	0	0	0	0	0	0	0	0	3.71	0	4.64
91942	91945	92723	92726	CGGA	0	0	0	0	0	0	0	0	0	0	0	0	0	3.98
92086	92090	92899	92903	GGCTC	0	0	0	0	0	0	0	0	0	0	0	17.06	0	0
92479	92487	92919	92927	TTGGCACCT	0	0	0	0	0	0	0	0	0	0	0	0	0	3.31
92506	92513	93962	93969	ACCTGGGG	0	0	0	0	0	0	0	0	0	0	0	0	0	8.62
92665	92669	100179	100183	CACCT	0	0	0	0	0	0	0	0	0	0	0	0	0	22.54
92707	92713	93512	93518	GTAGCCA	0	0	0	0	0	0	0	0	0	0	0	0	0	2.65
93270	93278	104482	104490	CGTCGAGCT	0	0	0	0	0	0	0	0	0	0	0	2.97	0	0
93489	93497	94017	94025	GTAGCTCAG	0	0	0	0	0	0	0	0	0	0	0	0	0	11.93
93574	93585	94803	94814	AGGTTTTTTTGG	0	0	0	0	0	0	0	0	0	6.48	0	19.29	0	0
94159	94165	112915	112921	ACCTACA	0	0	0	0	0	0	0	12.4	0	0	0	5.94	0	17.23
94269	94273	112962	112966	CTTCT	0	0	0	0	0	0	0	0	0	0	0	0	0	9.28
95201	95209	96386	96394	TAATCCAAA	0	4	0	0	0	0	0	0	0	0	0	0	0	0
95804	95818	102877	102891	AAAAGCCATATTTTG	0	0	0	0	0	0	0	5.51	0	0	3.71	0	0	0

## Sheet: Supplementary Data 8
Supplementary Data 8. Position, repeat sequence, and normalized read number of mitochondrial DNA recombination between repeats (mhmr)
Repeat-1		Repeat-2			WT		RECA1 KO-1		RECA1 KO-2		RECA2 KO-6		RECA2 KO-7		RECG KO-1		RECG KO-5
start	end	start	end	Repeat sequence	type-1	type-2	type-1	type-2	type-1	type-2	type-1	type-2	type-1	type-2	type-1	type-2	type-1	type-2
87	91	44521	44525	GCGCC	0	0	0	0	0	0	0	0	0	0	0	0	0	13.66
90	98	30795	30803	CCCGCGGCG	0	0	0	0	0	0	0	0	0	0	0	225.72	0	0
95	103	102683	102691	GGCGGCCCG	0	0	0	10.02	0	13.59	0	0	0	0	0	0	0	0
137	145	86670	86678	ACTAGCATA	0	0	0	0	0	3.02	0	0	0	0	0	0	0	0
140	145	92990	92995	AGCATA	0	0	0	0	0	0	0	0	0	0	0	18.39	0	0
146	155	62618	62627	TCGAATCCAG	0	0	0	0	0	0	0	0	0	0	0	0	0	5.78
161	164	34128	34131	ATAG	0	0	0	0	0	0	0	0	0	0	0	14.49	0	0
167	174	34134	34141	ACCAATTA	0	0	0	0	0	0	0	0	0	0	0	0	0	3.15
174	178	43122	43126	TTGAA	0	0	0	0	0	0	0	0	0	0	0	3.34	0	0
180	183	17606	17609	TGCG	0	0	0	0	0	0	0	0	0	0	0	2.79	0	0
202	213	34168	34179	TTGTAGGTTCGA	0	0	0	0	0	0	0	0	0	0	0	0	0	7.88
204	213	26039	26048	GTAGGTTCGA	0	0	0	0	0	0	0	0	0	0	0	0	0	13.66
218	221	34184	34187	TACT	0	0	0	0	0	0	0	0	0	0	0	10.59	0	0
395	403	31899	31907	GGAATTGAC	0	0	0	0	0	0	0	0	0	0	0	15.05	0	403.93
408	410	42778	42780	TGG	0	0	0	19.03	0	0	0	0	0	0	0	2.23	0	0
414	420	42784	42790	CCGTGAA	0	0	0	0	0	0	0	0	0	0	0	8.36	0	7.88
504	512	49940	49948	TGCCTACTC	0	0	0	0	0	0	0	0	0	0	0	0	0	2.1
559	569	56886	56896	TCGGGGATTGG	0	0	0	0	0	3.78	0	0	0	0	0	0	0	4.2
571	573	49904	49906	GGG	0	0	0	4.01	0	0	0	0	0	0	0	4.46	0	0
606	611	50207	50212	AGTGAT	0	0	0	0	0	0	0	0	0	0	0	0	0	161.26
634	640	50785	50791	TCTGTAA	0	0	0	0	0	0	0	0	0	0	0	88.62	0	0
791	792	49932	49933	CT	0	0	0	0	0	0	0	0	0	0	0	11.7	0	0
830	839	92735	92744	TCTCTGCCCT	0	0	0	0	0	0	0	0	0	0	0	12.82	0	0
960	992	9319	9351	GCTTTGTTAAGCATTCTTCTGATTTCTTTGAAG	0	0	0	0	0	0	0	0	0	0	2.23	0	0	2.1
983	993	28486	28496	TTCTTTGAAGA	0	0	0	0	0	0	0	0	0	0	0	0	0	2.63
1052	1069	14380	14397	AAAAAAAAATATATATAT	0	0	0	0	0	0	0	0	0	0	0	10.59	0	0
1060	1077	74756	74773	ATATATATATATTTTTTT	0	0	0	0	0	0	0	0	0	0	0	39.01	0	0
1064	1078	57071	57085	ATATATATTTTTTTG	0	0	0	14.02	0	0	0	0	0	0	0	0	0	0
1249	1264	89450	89465	ATATATATATTTTTTT	0	0	0	0	0	0	0	0	0	0	0	9.47	0	0
1252	1264	22852	22864	AAAAAAATATATA	0	0	0	0	0	0	0	0	0	0	0	0	0	2.1
1307	1318	19651	19662	CCCGCGGCCTTT	0	0	0	0	0	6.04	0	0	0	0	0	0	0	0
1373	1375	19641	19643	TTG	0	0	0	5.01	0	0	0	0	0	0	0	0	0	0
1378	1383	31136	31141	GGCGAA	0	0	0	0	0	0	0	0	0	0	0	0	0	15.23
1386	1395	104474	104483	GAAGGCCGCA	0	0	5.01	0	0	0	0	0	0	0	0	0	0	0
1447	1457	47025	47035	GGGGCACCTAT	0	0	0	15.02	0	0	0	0	0	0	0	0	0	65.66
1749	1758	37366	37375	AGCAGTTCTT	0	0	0	0	0	0	0	0	0	0	0	2.79	0	0
1805	1816	57114	57125	AGCTTTCTGGTC	0	0	0	4.01	0	6.8	0	0	0	0	0	0	0	0
1807	1815	79769	79777	CCAGAAAGC	0	0	0	0	0	0	0	0	0	0	2.23	0	0	0
2123	2133	57231	57241	ACCTGCGGCCT	0	0	0	0	0	3.02	0	0	0	0	0	0	0	0
2315	2319	26781	26785	GACGG	0	0	0	0	0	3.78	0	0	0	0	0	0	0	0
2321	2349	26787	26815	TATCTCATGAATTAATTATCTAAATTATG	0	0	0	28.04	0	0	0	0	0	0	2.23	2.23	0	0
2348	2355	2421	2428	GGTTGGCA	0	0	0	0	0	0	0	0	0	0	0	3.34	0	0
2363	2367	27990	27994	TTTCA	0	0	0	0	0	0	0	0	0	0	0	2.23	0	0
2372	2383	45772	45783	GCCCGGCAGTAT	0	0	0	0	0	5.29	0	0	0	0	0	40.68	0	0
2533	2540	57600	57607	CACCTAAT	0	0	0	0	0	9.82	0	0	0	0	0	0	0	0
2565	2570	49039	49044	TTGGGC	0	0	0	0	0	5.29	0	0	0	0	0	0	0	0
2735	2743	30395	30403	GAGGCCAGA	0	0	0	0	0	0	0	0	0	0	0	52.95	23.64	0
2817	2821	98482	98486	CGGAG	0	0	0	0	0	3.78	0	0	0	0	0	0	0	0
2819	2821	45868	45870	CCG	0	0	0	0	0	0	0	0	0	0	0	50.72	0	0
2855	2859	34059	34063	GCGGG	0	0	0	0	0	9.06	0	0	0	0	0	0	0	0
3029	3040	54432	54443	GTAAAAAAAACC	0	0	0	5.01	0	0	0	0	0	0	0	0	0	0
3191	3202	55814	55825	ACACCAAAGAAA	0	0	0	0	0	0	0	0	0	0	0	4.46	0	0
3446	3452	88685	88691	GCGCTTT	0	0	0	0	0	39.26	0	0	0	0	0	0	0	0
3470	3477	58290	58297	AACCGTAC	0	0	0	20.03	0	3.02	0	0	0	0	0	0	0	0
3479	3487	58299	58307	TGATAGTTT	0	0	0	18.03	0	7.55	0	0	0	0	0	0	0	0
3486	3502	58305	58321	TTTCCCATCATACGGCT	0	0	0	117.18	0	108.73	0	0	0	0	0	0	0	3.15
3488	3502	29168	29182	TCCCATCATACGGCT	0	0	0	4.01	0	6.04	0	0	0	0	0	0	0	0
3508	3513	38453	38458	GCGCGT	0	0	0	0	0	15.86	0	0	0	0	0	0	0	0
3672	3680	55755	55763	AAGCTCGAG	0	0	0	0	0	3.02	0	0	0	0	0	0	0	0
3867	3872	67630	67635	TGGGCC	0	0	0	4.01	0	0	0	0	0	0	0	0	0	0
4042	4048	60687	60693	GTTCCGA	0	0	0	4.01	0	0	0	0	0	0	0	0	0	0
4056	4068	80738	80750	TGTTTATTTTTCT	0	0	0	0	0	58.14	0	0	0	0	0	0	0	0
4123	4130	50113	50120	TCCATCCC	0	0	0	4.01	0	0	0	0	0	0	0	0	0	0
4260	4266	62025	62031	GGCGGAT	0	0	0	5.01	0	0	0	0	0	0	0	0	0	0
4323	4336	72569	72582	AAAAAAATCTTTTT	0	0	0	0	0	0	0	0	0	0	0	0	2.63	0
4465	4468	57222	57225	GAGG	0	0	0	0	0	4.53	0	0	0	0	0	0	0	0
4562	4568	56014	56020	ACCGGGT	0	0	0	0	0	0	0	0	0	0	0	0	0	9.98
4686	4691	59540	59545	TCTGGG	0	0	0	0	0	9.82	0	0	0	0	0	0	0	0
4755	4765	58733	58743	CGAAGTAAACG	0	0	0	5.01	0	0	0	0	0	0	0	0	0	0
4784	4786	55738	55740	ACG	0	0	0	0	0	3.78	0	0	0	0	0	0	0	0
4860	4867	47044	47051	GTGGGGAG	0	0	0	0	0	0	0	0	0	0	0	0	10.51	0
5149	5159	46501	46511	AGCAAAGCCCC	0	0	0	16.03	0	3.78	0	0	0	0	0	0	0	0
5185	5193	54150	54158	CAGTGCTTT	0	0	0	0	0	0	0	0	0	0	18.95	0	0	0
5307	5309	64236	64238	GAA	0	0	0	7.01	0	0	0	0	0	0	0	0	0	0
5322	5335	104086	104099	ACCTGCGGCCTTTT	0	0	0	0	0	3.02	0	0	0	0	0	0	0	0
5324	5334	40636	40646	CCTGCGGCCTT	0	0	0	4.01	0	0	0	0	0	0	0	0	0	0
5328	5334	51794	51800	CCTGCGG	0	0	0	0	0	0	0	0	0	0	15.61	0	0	0
5336	5347	74249	74260	TGTGAATCTCTA	0	0	0	65.1	0	0	0	0	0	0	0	0	0	0
5406	5417	87291	87302	CTATTCATCCGC	0	0	0	0	0	0	0	0	0	0	5.57	0	0	0
5568	5579	40570	40581	AGACGCAAGGAG	0	0	0	12.02	0	18.88	0	0	0	0	0	0	0	0
5667	5675	62764	62772	GGGAGAGGG	0	0	0	0	0	0	0	0	0	0	0	0	0	10.51
5671	5675	57222	57226	GAGGG	0	0	0	9.01	0	0	0	0	0	0	0	0	0	0
5755	5763	78552	78560	GATCTGGCA	0	0	0	0	0	0	0	0	0	0	2.23	0	0	0
5911	5916	54816	54821	AGCGAC	0	0	0	0	0	0	0	0	0	0	0	2.79	0	0
5940	5950	50761	50771	CACGTAGAGGC	0	0	0	8.01	0	0	0	0	0	0	5.57	0	0	0
6006	6010	50223	50227	GCGGG	0	0	0	0	0	0	0	0	0	0	2.23	0	0	0
6262	6272	60211	60221	GTCCATTCTGT	0	0	0	18.03	0	0	0	0	0	0	0	0	0	0
6329	6337	41609	41617	CCCTGGATG	0	0	0	0	0	6.04	0	0	0	0	0	0	0	0
6335	6344	47326	47335	AACTTTGCCC	0	0	0	0	0	0	0	0	0	0	0	0	3.15	0
6415	6418	46354	46357	GGCT	0	0	0	0	0	0	0	0	0	0	0	3.34	0	0
6592	6595	49946	49949	CTCG	0	0	0	0	0	0	0	0	0	0	0	0	0	9.98
6790	6802	31135	31147	CACCCGTTCGCCA	0	0	0	0	0	3.02	0	0	0	0	0	0	0	0
7017	7026	62060	62069	AAGAGAGAGG	0	0	0	0	0	3.78	0	0	0	0	0	0	0	0
7134	7143	60293	60302	AAAAAAATCA	0	0	0	0	0	0	0	0	0	0	37.9	0	0	0
7135	7143	16689	16697	GATTTTTTT	0	0	0	0	0	19.63	0	0	0	0	0	0	0	0
7405	7412	61862	61869	ATGTTGGG	0	0	0	17.03	0	0	0	0	0	0	0	0	0	0
7435	7446	40580	40591	AGGGCCGAAGGC	0	0	0	6.01	0	3.02	0	0	0	0	0	0	0	0
7439	7451	59904	59916	CCGAAGGCTTCTT	0	0	0	24.04	0	0	0	0	0	0	0	0	0	0
7748	7755	98773	98780	AATCACGC	0	0	0	25.04	0	0	0	0	0	0	0	0	0	0
7996	8004	42127	42135	CAAAAAAAA	0	0	0	4.01	0	0	0	0	0	0	0	0	0	0
8017	8024	50215	50222	GCGAGGCC	0	0	0	0	0	3.78	0	0	0	0	0	0	0	0
8095	8104	54359	54368	AACAAAAGCG	0	0	0	4.01	0	0	0	0	0	0	0	0	0	0
8127	8132	101216	101221	TTGGCC	0	0	0	5.01	0	0	0	0	0	0	0	0	0	0
8744	8748	88944	88948	TCGGC	0	0	0	0	0	3.78	0	0	0	0	0	0	0	0
8868	8876	49273	49281	TGGAGCTAA	0	0	0	0	0	0	0	0	0	0	8.36	0	0	0
9150	9159	46720	46729	CAGAGCCAAG	0	0	0	5.01	0	0	0	0	0	0	0	0	0	0
9317	9322	45184	45189	TTGCTT	0	0	0	12.02	0	0	0	0	0	0	0	0	0	0
9341	9346	51071	51076	TTTCTT	0	0	0	0	0	4.53	0	0	0	0	0	0	0	0
9361	9371	50696	50706	GGCAAAAAAAG	0	0	0	6.01	0	9.06	0	0	0	0	0	0	0	0
9608	9613	100124	100129	TCCTAT	0	0	0	0	0	7.55	0	0	0	0	0	0	0	0
9900	9902	54153	54155	GCA	0	0	0	0	0	0	0	0	0	0	0	8.92	0	0
10006	10008	10144	10146	TTA	0	0	0	0	0	0	0	0	0	0	0	2.23	0	0
10101	10103	87762	87764	CGG	0	0	0	0	0	0	0	0	0	0	0	0	141.3	0
10175	10185	95324	95334	ATTAGTTTTTG	0	0	0	0	0	3.02	0	0	0	0	0	0	0	0
10400	10403	47117	47120	TGGG	0	0	0	0	0	0	0	0	0	0	2.23	0	0	0
10563	10573	71058	71068	TTCGCTTTTCT	0	0	0	5.01	0	0	0	0	0	0	0	0	0	0
10588	10593	99956	99961	GTTTCG	0	0	0	6.01	0	0	0	0	0	0	0	0	0	0
10720	10726	57062	57068	GCTGCGC	0	0	0	0	0	3.78	0	0	0	0	0	0	0	0
11055	11060	11830	11835	TTTTTT	0	0	0	0	0	0	0	0	0	0	0	0	8.93	0
11110	11121	46557	46568	ATAGATTTTGTT	0	0	0	0	0	0	0	0	0	0	0	8.92	0	0
12005	12016	42831	42842	CGCAGAGCAACT	0	0	0	4.01	0	0	0	0	0	0	0	0	0	0
12119	12127	35778	35786	CAAGCCCAC	0	0	0	0	0	0	0	0	0	0	112.02	0	0	0
12141	12146	86693	86698	AAGCGC	0	0	0	0	0	8.31	0	0	0	0	0	0	0	0
12203	12214	79170	79181	AAAAAAAAGAAA	0	0	0	0	0	0	0	0	0	0	21.18	0	0	0
12917	12927	40736	40746	GCAGCGCCCTC	0	0	0	8.01	0	0	0	0	0	0	0	0	0	0
12949	12967	101027	101045	GCAATTACTATGTAATTGC	0	0	0	0	0	3.02	0	0	0	0	0	13.93	0	66.71
14062	14067	46112	46117	AAAATG	0	0	0	0	0	0	0	0	0	0	0	3.9	0	0
14361	14371	40637	40647	AGGCCGCAGGC	0	0	0	0	0	0	0	0	0	0	0	0	2.63	0
14396	14404	60073	60081	ATTTTTTTT	0	0	0	4.01	0	0	0	0	0	0	0	0	0	0
14866	14873	76007	76014	TCCAAGAG	0	0	0	0	0	0	0	0	0	0	36.23	0	0	0
15185	15196	62074	62085	TTCTCCCTCTGC	0	0	8.01	0	0	0	0	0	0	0	0	0	0	0
15244	15253	39071	39080	CCAGATGGGA	0	0	0	0	0	18.88	0	0	0	0	0	0	0	0
15267	15274	23893	23900	GCAGAGCG	0	0	0	0	0	8.31	0	0	0	0	0	0	0	0
15276	15279	42118	42121	AAAG	0	0	0	0	0	0	0	0	0	0	0	22.85	0	0
15282	15295	78171	78184	GCAAAAAAAAAATA	0	0	0	0	0	0	0	0	0	0	0	2.79	0	0
15467	15476	60818	60827	AGAAAAAAAA	0	0	0	0	0	0	0	0	0	0	2.79	0	0	0
15567	15579	39630	39642	ATGCTCTTTTCGC	0	0	0	15.02	0	3.78	0	0	0	0	0	0	0	0
15648	15655	76884	76891	AGCACCAT	0	0	0	0	0	0	0	0	0	0	0	35.67	0	0
15713	15721	78015	78023	GGATGAGTT	0	0	0	0	0	0	0	0	0	0	0	8.36	0	0
15802	15813	50669	50680	TTTGGCGCCGCT	0	0	0	0	0	5.29	0	0	0	0	0	0	0	0
15882	15885	53737	53740	CTTT	0	0	0	0	0	18.88	0	0	0	0	0	0	0	0
15884	15891	21388	21395	CACCCAAA	0	0	0	0	0	0	0	0	0	0	61.31	0	0	0
16374	16390	43382	43398	AAAAAAATCTATTTTTT	0	0	0	33.05	0	10.57	0	0	0	0	0	0	0	0
16425	16434	58197	58206	CCCAATTCAT	0	0	0	5.01	0	0	0	0	0	0	0	0	0	0
16457	16458	91563	91564	AT	0	0	0	0	0	0	0	0	0	0	59.63	0	0	0
16506	16519	85532	85545	ATTTTTTTTGTTTT	0	0	0	42.07	0	1256.48	0	0	0	0	0	0	0	0
16696	16704	102529	102537	TTTGGGTCA	0	0	0	0	0	0	0	0	0	0	0	9.47	0	0
16733	16748	41212	41227	CGAGGGCGCAGCAAAA	0	0	0	52.08	0	40.02	0	0	0	0	0	0	0	0
16735	16745	19954	19964	TGCTGCGCCCT	0	0	0	0	3.02	0	0	0	0	0	0	0	0	0
16735	16748	57317	57330	TTTTGCTGCGCCCT	0	0	0	0	0	5.29	0	0	0	0	0	0	0	0
16736	16747	57060	57071	GGGCGCAGCAAA	0	0	0	36.06	0	129.12	0	0	0	0	0	0	0	0
16741	16756	46086	46101	CAGCAAAAATATATTT	0	0	0	0	0	7.55	0	0	0	0	0	0	0	0
16744	16758	54402	54416	CAAAAATATATTTTT	0	0	0	20.03	0	0	0	0	0	0	0	0	0	0
16746	16754	41224	41232	AAAATATAT	0	0	0	0	0	32.47	0	0	0	0	0	0	0	0
16749	16754	41229	41234	ATATAT	0	0	0	9.01	0	30.2	0	0	0	0	0	0	0	0
16749	16760	57073	57084	ATATATTTTTTT	0	0	0	54.08	0	0	0	0	0	0	0	0	0	0
16772	16781	86816	86825	CTTGTGGCTT	0	0	0	0	0	0	0	0	0	0	0	0	0	13.66
16784	16789	58956	58961	CGCTTT	0	0	0	0	0	79.28	0	0	0	0	0	0	0	0
16889	16893	40733	40737	AAAGC	0	0	0	14.02	0	0	0	0	0	0	0	0	0	0
16891	16899	50669	50677	AGCGGCGCC	0	0	0	0	0	0	0	0	0	0	0	0	11.03	2.1
16895	16902	40739	40746	GAGGGCGC	0	0	0	0	0	0	0	0	0	0	0	0	11.03	0
17543	17548	79610	79615	AGCCAG	0	0	0	0	3.78	0	0	0	0	0	0	0	0	0
17603	17610	103189	103196	CTGCGGGT	0	0	0	0	0	0	0	0	0	0	34.55	0	0	0
17605	17615	54285	54295	CCGCAGCGCGA	0	0	0	0	0	3.78	0	0	0	0	0	0	0	0
17712	17722	46411	46421	GAAGTTGGTGG	0	0	0	0	0	3.78	0	0	0	0	0	7.8	0	0
17746	17748	44615	44617	CCA	0	0	0	0	0	0	0	0	0	0	19.51	0	0	0
18005	18015	49688	49698	AAAAAAAACAT	0	0	0	0	0	0	0	0	0	0	0	2.79	0	0
18333	18341	39918	39926	TGCTATGCG	0	0	0	0	0	9.06	0	0	0	0	0	0	0	0
18385	18394	103649	103658	CCCCCCCGGT	0	0	0	0	0	0	0	0	0	0	330.5	0	2.1	0
18390	18398	73799	73807	TGCACCCCC	0	0	0	0	0	0	0	0	0	0	7.25	0	0	0
18391	18398	41754	41761	TGCACCCC	0	0	0	0	0	0	0	0	0	0	0	2.23	0	0
18391	18401	92923	92933	GGGGTGCAAAG	0	0	0	0	0	0	0	0	0	0	0	9.47	0	0
18539	18546	52996	53003	TTCTGTAG	0	0	0	0	0	0	0	0	0	0	0	2.23	0	0
18805	18812	67570	67577	TTTTTGGG	0	0	0	0	0	0	0	0	0	0	0	2.23	0	0
18822	18834	19101	19113	AAAAATGCATTTT	0	0	0	0	0	0	0	0	0	0	9.47	0	0	0
19004	19017	85959	85972	TTTCTTTTTTTTTC	0	0	0	0	39.26	0	0	0	0	0	0	0	0	0
19010	19019	103080	103089	CTTTTCTTTT	0	0	0	0	0	0	0	0	0	0	12.82	0	0	0
19029	19036	54242	54249	GGGCACAG	0	0	0	0	0	0	0	0	0	0	0	0	0	33.62
19231	19240	51318	51327	AGAATAAGCT	0	0	0	0	0	0	0	0	0	0	0	2.23	0	171.24
19262	19273	45578	45589	AAAAAATCTATT	0	0	0	6.01	0	0	0	0	0	0	0	0	0	0
19377	19380	103997	104000	CCCA	0	0	0	0	3.78	0	0	0	0	0	0	0	0	0
19461	19463	45614	45616	CAA	0	0	0	0	0	0	0	0	0	0	0	0	0	2.63
19486	19494	45642	45650	GCTGAGATG	0	0	0	15.02	0	9.82	0	0	0	0	0	70.22	0	0
19494	19502	67525	67533	CGACTGAGC	0	0	0	0	3.02	0	0	0	0	0	0	0	0	0
19496	19507	45652	45663	TCAGTCGACTCT	0	0	0	7.01	0	3.78	0	0	0	0	0	8.92	0	0
19620	19632	45791	45803	TGACCACACTGAG	0	0	0	5.01	0	0	0	0	0	0	0	0	0	0
19639	19641	45810	45812	GCC	0	0	0	0	0	6.8	0	0	0	0	0	0	0	0
19658	19665	60875	60882	TTACCCGC	0	0	72.11	0	0	0	0	0	0	0	0	0	0	0
19661	19663	104097	104099	ACC	0	0	11.02	0	0	0	0	0	0	0	0	0	0	0
19702	19707	101641	101646	CCGTAT	0	0	0	0	0	0	0	0	0	0	0	0	5.25	0
19858	19867	46049	46058	CAGGATTCTC	0	0	0	0	0	5.29	0	0	0	0	0	5.57	0	0
19861	19862	80718	80719	GA	0	0	0	0	0	0	0	0	0	0	0	20.62	0	0
19887	19894	88708	88715	TTTGCCTC	0	0	0	0	0	0	0	0	0	0	8.36	0	0	0
19891	19897	70513	70519	GCGTTTG	0	0	0	0	0	0	0	0	0	0	19.51	0	0	0
19930	19939	103082	103091	GCCTTTTCTT	0	0	0	0	0	0	0	0	0	0	0	0	3.15	0
19936	19943	67501	67508	GTCGGCCT	0	0	0	0	0	0	0	0	0	0	6.69	0	42.02	0
19953	19963	84209	84219	GCTGCGCCCTG	0	0	0	0	9.06	0	0	0	0	0	0	0	0	0
19955	19964	104634	104643	TGCTGCGCCC	0	0	0	0	0	0	0	0	0	0	85.83	0	0	0
19956	19964	103089	103097	GGCGCAGCA	0	0	0	0	0	0	0	0	0	0	11.7	0	0	0
20002	20012	100439	100449	CTTTTTTTTCT	0	0	0	0	0	0	0	0	0	0	0	2.23	0	0
20078	20124	102362	102408	TGAGAAGAGCCGTATGAGGCCGTAGGCTCACGTACGGTTCGGAAGCC	0	0	19.03	20.03	24.16	55.12	0	0	0	0	290.37	150.48	420.22	273.14
20084	20097	47993	48006	GAGCCGTATGAGGC	0	0	0	10.02	0	11.33	0	0	0	0	0	0	0	0
20092	20103	42972	42983	CCTACGGCCTCA	0	0	0	5.01	0	0	0	0	0	0	0	0	0	0
20105	20117	50398	50410	TCACGTACGGTTC	0	0	0	10.02	11.33	0	0	0	0	0	5.02	0	0	0
20113	20120	72995	73002	GGTTCGGA	0	0	0	0	0	0	0	0	0	0	0	0	0	4.2
20119	20129	48028	48038	GAAGCCAAGCC	0	0	0	0	0	3.78	0	0	0	0	0	0	0	0
20127	20131	28504	28508	GGGGC	0	0	0	10.02	0	0	0	0	0	0	0	0	0	0
20445	20456	102893	102904	TGATCTGTCACC	0	0	0	4.01	0	0	0	0	0	0	0	106.45	0	0
20483	20489	46125	46131	AAGTGGG	0	0	0	0	0	0	0	0	0	0	0	3.9	0	0
20538	20546	47942	47950	AGTGCTTGT	0	0	0	0	0	7.55	0	0	0	0	0	0	0	0
20746	20760	105044	105058	ATATATTTTTTTTTC	0	0	6.01	0	0	0	0	0	0	0	0	3.34	0	0
20747	20766	71908	71927	AAAAAAAAATATATATATAT	0	0	0	0	0	0	0	0	0	0	0	15.05	0	0
20800	20810	40902	40912	GGTTCGAATCC	0	0	0	0	0	0	0	0	0	0	0	0	0	5.25
20800	20810	84774	84784	GGTTCGAATCC	0	0	0	0	0	0	0	0	0	0	0	0	0	8.4
20834	20839	57858	57863	GAAGCC	0	0	0	0	0	6.04	0	0	0	0	0	0	0	0
21188	21195	38499	38506	CATGCTGC	0	0	0	0	0	3.02	0	0	0	0	0	0	0	0
21398	21403	43526	43531	GGCCGC	0	0	0	4.01	0	14.35	0	0	0	0	0	0	0	0
21704	21710	38961	38967	GGAGCCT	0	0	0	0	0	3.02	0	0	0	0	0	0	0	0
21713	21719	101888	101894	TAACTTC	0	0	0	0	0	0	0	0	0	0	0	5.02	0	0
21953	21959	52624	52630	CGAATTT	0	0	0	0	0	0	0	0	0	0	0	2.79	0	0
22139	22145	54455	54461	AGGGACT	0	0	0	6.01	0	0	0	0	0	0	0	0	0	0
22155	22165	102352	102362	ACAAACATTAT	0	0	0	0	0	0	0	0	0	0	0	27.31	0	0
22187	22195	61383	61391	GCATGTCTA	0	0	0	0	0	0	0	0	0	0	0	6.13	0	0
22234	22247	60437	60450	TGGAAATTTTTTTC	0	0	0	28.04	0	76.26	0	0	0	0	0	0	0	0
22378	22387	76959	76968	CGAATTAGAA	0	0	0	0	0	0	0	0	0	0	0	27.31	0	5.78
22567	22575	38328	38336	GGTTGGGTG	0	0	0	19.03	0	0	0	0	0	0	0	0	0	0
22575	22579	89302	89306	GCGCG	0	0	0	0	0	0	0	0	0	0	0	8.36	0	0
22991	23004	84772	84785	GGGTTCGAATCCCT	0	0	0	4.01	14.35	0	0	0	0	0	0	0	0	0
23144	23153	58017	58026	GAAAAAAGCG	0	0	0	0	0	3.78	0	0	0	0	0	0	0	0
23344	23357	94008	94021	TTTTTGTTTTTGAG	0	0	0	0	0	3.02	0	0	0	0	0	0	0	0
23473	23481	41131	41139	TGCAAAGGT	0	0	0	0	0	87.59	0	0	0	0	0	0	0	0
24014	24027	42235	42248	TGCGCAAAAAAAGA	0	0	0	0	0	3.78	0	0	0	0	0	0	0	0
24017	24029	47799	47811	GCAAAAAAAGAAA	0	0	0	0	0	0	0	0	0	0	0	0	0	18.91
24041	24050	77970	77979	GCCCGGGCAT	0	0	0	0	86.08	0	0	0	0	0	0	0	0	0
24059	24061	77987	77989	AGG	0	0	0	0	11.33	0	0	0	0	0	0	0	0	0
24076	24083	80218	80225	AAGCGCGT	0	0	0	0	0	0	0	0	0	0	0	2.23	0	0
24464	24470	83664	83670	CCCGGCT	0	0	0	0	0	4.53	0	0	0	0	0	0	0	0
24532	24546	46548	46562	AAAAAAAATATAGAT	0	0	0	0	0	0	0	0	0	0	0	8.92	0	0
24565	24569	44521	44525	GGCGC	0	0	0	0	0	3.02	0	0	0	0	0	0	0	0
24569	24579	49202	49212	CCCGCGGCCTG	0	0	0	6.01	0	6.8	0	0	0	0	0	6.13	0	0
24753	24760	60966	60973	ATAAAAAA	0	0	0	0	0	0	0	0	0	0	0	0	0	56.73
25382	25392	101210	101220	GTTGGGTTGGC	0	0	0	0	0	0	0	0	0	0	0	7.25	0	0
25391	25402	63600	63611	GCTTTTACTGCG	0	0	0	69.11	0	0	0	0	0	0	0	0	0	0
25617	25620	59865	59868	ATTT	0	0	0	6.01	0	0	0	0	0	0	0	0	0	0
25672	25681	59288	59297	GCTGCGCGCC	0	0	0	46.07	0	0	0	0	0	0	0	0	0	0
25742	25751	102225	102234	GAATGAAGGT	0	0	0	0	0	0	0	0	0	0	0	0	0	12.08
25993	25995	62776	62778	GAG	0	0	0	0	0	0	0	0	0	0	0	25.64	0	0
26088	26095	38439	38446	GACGAAGC	0	0	0	0	0	3.78	0	0	0	0	0	0	0	0
26172	26181	105146	105155	AGGGCTCGAA	0	0	0	0	0	0	0	0	0	0	2.23	0	0	0
26186	26195	58289	58298	GAACCGTACG	0	0	0	18.03	0	21.9	0	0	0	0	0	0	0	0
26197	26202	58300	58305	GATAGT	0	0	0	5.01	0	6.8	0	0	0	0	0	0	0	0
26203	26209	76946	76952	CGCCCAT	0	0	0	0	0	0	0	0	0	0	0	8.92	0	0
26205	26219	58308	58322	CCCATCATACGGCTC	0	0	0	11.02	0	28.69	0	0	0	0	0	2.79	0	0
26470	26477	90308	90315	AACTGCTC	0	0	6.01	0	0	0	0	0	0	0	0	0	0	0
26511	26520	44311	44320	ATAGGATCCT	0	0	0	0	0	0	0	0	0	0	0	0	0	19.96
26687	26695	49815	49823	AGGTCCCGC	0	0	0	8.01	0	0	0	0	0	0	0	0	0	0
26692	26696	58046	58050	CCGCT	0	0	0	0	0	0	0	0	0	0	0	31.21	0	0
26758	26765	88787	88794	TGAATAGG	0	0	0	0	0	0	0	0	0	0	30.1	26.19	0	0
27164	27175	29262	29273	TGCCATCGATAA	0	0	0	0	0	0	0	0	0	0	0	0	3.68	0
27199	27207	44151	44159	GCACATGAG	0	0	0	6.01	0	0	0	0	0	0	0	0	0	0
27267	27276	55958	55967	CTGGCAAATC	0	0	0	0	0	5.29	0	0	0	0	0	0	0	0
27429	27434	43066	43071	GGGCGC	0	0	0	40.06	0	0	0	0	0	0	0	0	0	2.63
27429	27437	85195	85203	AAAGCGCCC	0	0	0	0	0	0	0	0	0	0	0	0	0	2.63
27447	27450	41662	41665	TGGG	0	0	0	12.02	0	0	0	0	0	0	0	0	0	0
27758	27761	59555	59558	TCCG	0	0	0	0	0	15.86	0	0	0	0	0	0	0	0
27913	27921	54636	54644	CCCCCAAAT	0	0	0	12.02	0	0	0	0	0	0	0	0	0	0
28184	28204	71919	71939	TATATATATATATTTTTTTTG	0	0	0	70.11	0	0	0	0	0	0	0	0	0	0
28189	28202	57071	57084	ATATATATTTTTTT	0	0	0	0	0	0	0	0	0	0	0	2.79	0	0
28197	28206	57078	57087	TTTTTTTGCT	0	0	0	0	0	12.84	0	0	0	0	0	0	0	0
28579	28582	73016	73019	CGGA	0	0	0	0	3.02	0	0	0	0	0	0	0	0	0
29016	29023	52665	52672	TATCGGTA	0	0	0	0	0	151.77	0	0	0	0	0	0	0	0
29150	29166	58289	58305	GAACCGTACGTGATAGT	0	0	0	92.14	0	59.65	0	0	0	0	0	0	0	0
29168	29183	58307	58322	TCCCATCATACGGCTC	0	0	0	52.08	0	13.59	0	0	0	0	0	18.39	0	6.83
29199	29207	103760	103768	ATGAGTTGG	0	0	0	0	0	0	0	0	0	0	0	0	22.06	0
29215	29221	46005	46011	GGGCTCC	0	0	0	0	0	0	0	0	0	0	0	0	0	2.1
29411	29417	78642	78648	CTTCGCC	0	0	0	0	0	0	0	0	0	0	0	5.57	0	0
29432	29442	57024	57034	CAAGTTTGCCG	0	0	0	10.02	0	3.78	0	0	0	0	0	0	0	0
29651	29660	29852	29861	TCGGCCTGCT	0	0	0	0	3.02	0	0	0	0	0	0	0	0	0
29986	29992	66145	66151	ATCTAAC	0	0	0	10.02	0	0	0	0	0	0	0	0	0	0
29988	29995	102106	102113	CTAACGGC	0	0	0	0	0	0	0	0	0	0	0	0	0	11.03
30060	30069	102993	103002	TAAATGGTAA	0	0	0	0	0	0	0	0	0	0	0	12.26	0	0
30378	30388	78401	78411	CCTTTTAATGT	0	0	0	0	0	0	0	0	0	0	0	0	0	3.15
30416	30422	76750	76756	ATAATGA	0	0	0	0	0	0	0	0	0	0	0	2.23	0	0
30597	30602	88011	88016	TAATCT	0	0	0	0	0	0	0	0	0	0	0	67.44	0	0
30646	30652	68333	68339	AAGCCAC	0	0	0	0	0	0	0	0	0	0	0	0	0	13.66
31142	31150	82105	82113	CGGGTGCGT	0	0	0	0	4.53	0	0	0	0	0	0	0	0	0
31288	31292	76925	76929	TTTTC	0	0	0	0	0	0	0	0	0	0	0	5.57	0	0
31338	31344	56829	56835	GGGAGGC	0	0	0	63.1	0	0	0	0	0	0	0	2.23	0	0
31443	31447	102950	102954	TCGCA	0	0	0	0	0	0	0	0	0	0	0	2.79	0	0
31508	31514	89558	89564	CCCCCCC	0	0	0	0	14.35	0	0	0	0	0	0	0	0	0
31518	31520	57228	57230	AGT	0	0	0	0	0	6.8	0	0	0	0	0	0	0	0
31876	31881	89568	89573	CGGCCG	0	0	0	0	0	0	0	0	0	0	0	21.18	0	0
31923	31931	76187	76195	CGGTGGAGC	0	0	0	0	3.78	0	0	0	0	0	0	0	0	0
32294	32302	74041	74049	GGATTCGCT	0	0	0	0	0	0	0	0	0	0	10.59	0	0	0
32441	32449	94000	94008	GGGCGAAGC	0	0	0	0	3.02	0	0	0	0	0	0	33.44	0	0
32867	32870	71531	71534	GCCT	0	0	0	0	0	0	0	0	0	0	0	0	0	21.54
33208	33228	71696	71716	TATATATATCTTTTTTTTGCC	0	0	0	0	6.8	0	0	0	0	0	0	0	0	0
33860	33868	66151	66159	CAGGCCCGG	0	0	0	0	0	0	0	0	0	0	0	45.7	0	0
33927	33936	63754	63763	GAGGCCGAAG	0	0	0	39.06	0	0	0	0	0	0	0	0	0	0
34058	34066	73004	73012	TTCCCCGCC	0	0	0	0	0	0	0	0	0	0	0	2.23	0	0
34704	34721	90496	90513	GAGCGCAGCATCATAATG	0	0	0	0	3.02	0	0	0	0	0	0	0	0	0
34823	34825	34874	34876	GCC	0	0	0	0	0	0	0	0	0	0	0	0	22.59	0
35497	35501	91855	91859	GGGTG	0	0	0	0	0	0	0	0	0	0	0	12.82	0	0
35899	35900	101339	101340	TA	0	0	0	0	0	0	0	0	0	0	0	0	0	4.2
36225	36235	100521	100531	ACCAAGTTTTT	0	0	7.01	0	0	0	0	0	0	0	0	0	0	0
36275	36281	104500	104506	GGTACGG	0	0	0	0	0	0	0	0	0	0	14.49	0	0	0
36707	36717	93034	93044	AAAGGTGCACG	0	0	0	0	0	0	0	0	0	0	0	2.23	0	6.83
36844	36849	100246	100251	CCCGCC	0	0	0	0	20.39	0	0	0	0	0	0	0	0	0
37265	37273	73770	73778	CTGCGAGAA	0	0	0	0	0	0	0	0	0	0	0	0	0	117.14
37355	37361	86943	86949	AGTTGGT	0	0	0	0	0	0	0	0	0	0	0	7.8	0	0
37571	37572	95671	95672	CT	0	0	0	0	0	0	0	0	0	0	0	0	5.78	0
38015	38022	101313	101320	CGTTGGCC	0	0	0	0	0	0	0	0	0	0	0	7.25	0	0
38619	38624	103769	103774	CTCCTC	0	0	0	0	0	0	0	0	0	0	0	0	50.95	0
38787	38799	60449	60461	TCATTGTAGATAA	0	0	4.01	0	0	0	0	0	0	0	0	0	0	0
39207	39212	100611	100616	CCGAAC	0	0	0	0	3.02	0	0	0	0	0	0	0	0	0
39215	39222	101212	101219	TGGGTTGG	0	0	0	0	0	0	0	0	0	0	3.9	0	0	0
39377	39387	85097	85107	GAAACTGCCCA	0	0	4.01	0	3.02	0	0	0	0	0	0	0	0	0
39566	39577	63754	63765	GAGGCCGAAGAG	0	0	0	0	3.78	0	0	0	0	0	0	0	0	0
39670	39684	96290	96304	AGGTTAAAAAAAAAA	0	0	0	0	0	0	0	0	0	0	0	11.15	0	0
39709	39715	102556	102562	TCGCCTG	0	0	4.01	0	0	0	0	0	0	0	0	0	0	0
39906	39909	103110	103113	GGAG	0	0	0	0	0	0	0	0	0	0	35.67	0	0	0
40033	40045	59361	59373	TTTATTCTCTTCT	0	0	0	9.01	0	0	0	0	0	0	0	0	0	0
40118	40120	100396	100398	TCA	0	0	0	0	0	0	0	0	0	0	23.41	0	0	0
40580	40596	62005	62021	AGGGCCGAAGGCAGAGG	0	0	4.01	0	19.63	0	0	0	0	0	0	0	0	0
40580	40596	62005	62021	AGGGCCGAAGGCAGAGG	0	0	0	0	4.53	0	0	0	0	0	0	0	0	0
40581	40584	88695	88698	GGGC	0	0	0	0	0	0	0	0	0	0	3.34	0	0	0
40588	40591	99990	99993	AGGC	0	0	6.01	0	0	0	0	0	0	0	0	0	0	0
40619	40623	81309	81313	GGGGG	0	0	0	0	0	0	0	0	0	0	6.13	0	0	0
40773	40781	83573	83581	GATGATTTG	0	0	0	0	0	0	0	0	0	0	0	0	0	68.29
40860	40871	92740	92751	GGAAAAAAGGGC	0	0	20.03	0	7.55	0	0	0	0	0	0	0	0	0
40908	40935	40989	41016	GAACCGATAACCCATAGGAACAGATTTT	0	0	4.01	0	16.61	0	0	0	0	0	0	0	0	0
41141	41151	102972	102982	AAAATTTTGAG	0	0	0	0	0	0	0	0	0	0	0	0	0	10.51
41214	41235	57317	57338	AGGGCGCAGCAAAATATATATA	0	0	0	0	0	9.06	0	0	0	0	0	0	0	0
41214	41225	92243	92254	AGGGCGCAGCAA	0	0	5.01	0	93.63	0	0	0	0	0	0	0	2.1	0
41215	41226	57060	57071	GGGCGCAGCAAA	0	0	0	5.01	0	0	0	0	0	0	0	0	0	0
41215	41225	104634	104644	GGGCGCAGCAA	0	0	4.01	0	0	0	0	0	0	0	0	0	0	0
41450	41459	103947	103956	CCTGTGGTCG	0	0	0	0	0	0	0	0	0	0	2.79	0	0	0
41567	41571	103781	103785	GGCAT	0	0	0	0	0	0	0	0	0	0	11.7	0	0	0
41588	41589	96216	96217	AC	0	0	4.01	0	0	0	0	0	0	0	0	0	0	0
41727	41738	44200	44211	CATTTGGTCGAC	0	0	322.5	0	0	0	0	0	0	0	0	0	0	0
41837	41840	56661	56664	CTTA	0	0	0	23.04	0	0	0	0	0	0	0	0	0	0
42007	42013	71270	71276	GCGCCCC	0	0	0	0	3.02	0	0	0	0	0	0	0	0	0
42078	42084	81308	81314	GGGGGGG	0	0	0	0	3.02	0	0	0	0	0	0	0	0	0
42090	42095	101711	101716	AGCAAT	0	0	0	0	0	0	0	0	0	0	0	0	15.76	0
42115	42126	94737	94748	TCTTTCTTTTTT	0	0	0	0	19.63	0	0	0	0	0	0	0	0	0
42230	42239	97886	97895	GCGCACAGCG	0	0	0	0	18.88	0	0	0	0	0	0	0	0	0
42397	42403	97946	97952	GGCGCAT	0	0	0	0	0	0	0	0	0	0	2.23	0	0	0
42608	42619	92635	92646	ACCAAGAAAACG	0	0	0	0	0	0	0	0	0	0	5.02	0	0	0
42763	42771	89553	89561	TTCTTGGGG	0	0	0	0	0	0	0	0	0	0	0	21.18	0	0
42779	42786	78933	78940	CGGTCGCC	0	0	5.01	0	0	0	0	0	0	0	0	0	0	0
42788	42797	89674	89683	CGGTGACTTC	0	0	0	0	0	0	0	0	0	0	0	0	15.76	0
42799	42803	89685	89689	TTCAT	0	0	5.01	0	0	0	0	0	0	0	0	0	0	0
42903	42906	79087	79090	TTTC	0	0	0	0	12.84	0	0	0	0	0	0	0	0	0
42905	42910	79088	79093	CCCTTT	0	0	0	0	0	0	0	0	0	0	0	0	13.13	0
43003	43006	103509	103512	CCTC	0	0	0	0	0	0	0	0	0	0	6.69	0	0	0
43152	43154	90134	90136	GAG	0	0	7.01	0	0	0	0	0	0	0	0	0	0	0
43156	43216	79456	79516	ATTCGGTGGAACCGGTGAACCATACATTTTTCTAGATAGAGATGCGTGGGACAGAGGGCTC	0	0	16.03	0	104.96	0	0	0	0	0	3.34	4.46	5.25	2.1
43156	43216	90138	90198	ATTCGGTGGAACCGGTGAACCATACATTTTTCTAGATAGAGATGCGTGGGACAGAGGGCTC	0	0	28.04	0	17.37	0	0	0	0	0	15.61	4.46	102.95	3.15
43166	43175	69942	69951	GTTCACCGGT	0	0	0	0	0	0	0	0	0	0	18.95	0	0	0
43218	43233	79518	79533	TAGTACCTGCCTACTC	0	0	0	0	3.02	0	0	0	0	0	0	0	0	0
43218	43230	90200	90212	TAGGCAGGTACTA	0	0	16.03	0	94.39	0	0	0	0	0	0	0	0	0
43251	43263	79695	79707	ATTTTTTTGCTGC	0	0	5.01	0	3.02	0	0	0	0	0	0	0	0	0
43292	43308	90272	90288	AAGAGGCCTAAGTCGGC	0	0	7.01	0	7.55	0	0	0	0	0	2.23	0	5.25	0
43332	43337	103215	103220	TACCTT	0	0	16.03	0	0	0	0	0	0	0	0	0	0	0
43343	43350	103225	103232	GTATAGTG	0	0	0	0	0	0	0	0	0	0	98.09	0	19.96	0
43380	43389	105045	105054	AAAAAAAAAT	0	0	0	0	0	0	0	0	0	0	10.03	0	351.41	0
43382	43389	101002	101009	AAAAAAAT	0	0	0	0	0	0	0	0	0	0	6.69	0	0	0
43391	43396	105056	105061	TATTTT	0	0	0	0	0	0	0	0	0	0	0	0	2.1	0
43454	43495	70210	70251	GTTGGTGAGCCGTGTGATAGGTAACTATCTCGCACGGTTCGG	0	0	0	0	11.33	0	0	0	0	0	3.34	0	0	2.63
43460	43474	83620	83634	CCTATCACACGGCTC	0	0	0	0	57.39	0	0	0	0	0	0	0	0	0
43460	43471	90555	90566	GAGCCGTGTGAT	0	0	0	0	3.02	0	0	0	0	0	0	0	0	0
43473	43495	80522	80544	GGTAACTATCTCGCACGGTTCGG	0	0	8.01	0	6.8	0	0	0	0	0	0	0	0	0
43480	43484	90575	90579	GAGAT	0	0	5.01	0	0	0	0	0	0	0	0	0	0	0
43486	43510	90581	90605	CACGGTTCGGGGAGCACTTTATTAT	0	0	42.07	4.01	43.04	0	0	0	0	0	0	0	0	0
43497	43510	70253	70266	GAGCACTTTATTAT	0	0	12.02	0	0	0	0	0	0	0	0	0	0	0
43603	43606	61237	61240	AGAG	0	0	0	0	6.04	0	0	0	0	0	0	0	0	0
43873	43883	94534	94544	GCATAGCTTTT	0	0	0	0	0	0	0	0	0	0	0	0	94.55	0
44138	44150	60737	60749	ATATTTGAGGGCT	0	0	0	5.01	0	0	0	0	0	0	0	0	0	0
44187	44198	91133	91144	ATCCCAGCATAC	0	0	0	0	30.96	0	0	0	0	0	0	0	0	0
44234	44243	101221	101230	CTCATTTTGA	0	0	0	0	0	0	0	0	0	0	0	6.69	0	23.11
44369	44372	104583	104586	CTTT	0	0	0	0	0	0	0	0	0	0	0	0	21.01	0
44884	44892	95221	95229	GGTGCTCCC	0	0	0	0	0	0	0	0	0	0	0	22.85	0	0
45117	45129	89978	89990	CTGCACTCAGAAA	0	0	16.03	0	0	0	0	0	0	0	0	0	0	0
45175	45182	85689	85696	CCCTCCCA	0	0	0	0	24.92	0	0	0	0	0	0	0	0	0
45426	45435	72621	72630	GACATCTTAC	0	0	8.01	0	0	0	0	0	0	0	0	0	0	0
45525	45529	103543	103547	ACAGG	0	0	0	0	0	0	0	0	0	0	0	0	21.54	0
45631	45639	103755	103763	TCCCGCCAA	0	0	5.01	0	0	0	0	0	0	0	0	0	0	0
45706	45716	79989	79999	CCTTTTTTGCT	0	0	4.01	0	0	0	0	0	0	0	0	0	0	0
45721	45733	90268	90280	AGGAAAGAGGCCT	0	0	0	0	0	0	0	0	0	0	2.79	0	0	0
45772	45776	75894	75898	CGGGC	0	0	0	0	0	0	0	0	0	0	0	0	14.18	0
45835	45843	86211	86219	AGGGTACTT	0	0	0	0	0	0	0	0	0	0	0	0	2.1	0
45868	45879	94936	94947	TTGGATGTTCGG	0	0	0	0	0	0	0	0	0	0	61.86	0	0	0
45875	45882	79062	79069	CCATTGGA	0	0	0	0	0	0	0	0	0	0	17.83	0	0	0
46087	46097	90464	90474	AGCAAAAATAT	0	0	0	0	0	0	0	0	0	0	0	16.16	0	0
46474	46483	84243	84252	GGCTACGCCC	0	0	0	0	3.78	0	0	0	0	0	0	0	0	0
46506	46510	85410	85414	GGGCT	0	0	0	0	0	0	0	0	0	0	0	0	6.3	0
46546	46559	91934	91947	TATATTTTTTTTTT	0	0	0	0	0	0	0	0	0	0	37.34	0	0	0
46560	46564	94074	94078	GATTT	0	0	0	0	0	0	0	0	0	0	4.46	0	0	0
46594	46600	77600	77606	AAAACGT	0	0	0	0	0	0	0	0	0	0	0	0	2.1	0
46902	46912	81753	81763	GCATCAACCAC	0	0	0	0	0	18.88	0	0	0	0	0	0	0	0
46988	46991	89685	89688	ATGA	0	0	0	0	0	0	0	0	0	0	0	0	0	19.44
47150	47159	87648	87657	GCCAATGACT	0	0	0	0	0	0	0	0	0	0	0	0	0	3.15
47351	47353	71308	71310	CGG	0	0	4.01	0	0	0	0	0	0	0	0	0	0	0
47546	47549	68560	68563	TGGG	0	0	0	0	0	0	0	0	0	0	0	2.79	0	0
47736	47740	74005	74009	AGCAC	0	0	0	0	0	0	0	0	0	0	0	0	3.15	0
47765	47773	103075	103083	TTTTATTGG	0	0	0	0	0	0	0	0	0	0	15.61	0	0	0
47881	47893	70911	70923	GAGGGCATAAAAG	0	0	8.01	0	0	0	0	0	0	0	0	0	0	0
47988	48003	58312	58327	GAGAGGAGCCGTATGA	0	0	0	0	5.29	0	0	0	0	0	0	0	0	0
47989	48003	104770	104784	TCATACGGCTCCTCT	0	0	15.02	0	5.29	0	0	0	0	0	65.76	0	54.63	0
48740	48745	67960	67965	GAGGCC	0	0	0	0	3.78	0	0	0	0	0	0	0	0	0
48764	48772	101002	101010	TATTTTTTT	0	0	0	0	0	0	0	0	0	0	0	0	2.1	0
49065	49074	101038	101047	ATGCAATTAC	0	0	0	0	0	0	0	0	0	0	0	0	0	2.63
49067	49080	101027	101040	GCAATTACATAGTA	0	0	0	0	0	0	0	0	0	0	0	8.92	0	206.43
49068	49081	85831	85844	ATACTATGTAATTG	0	0	0	0	0	0	0	0	0	0	0	4.46	0	0
49721	49732	103685	103696	AAGCTCCGCACA	0	0	0	0	0	0	0	0	0	0	40.68	0	11.56	0
49774	49803	73536	73565	GATCGCTCAGAAGGGTTTACTGCACAAGGC	0	0	10.02	0	16.61	0	0	0	0	0	0	0	5.25	0
49819	49844	73580	73605	CTACCCTTCTCCGAAAGCTTCGCGGG	0	0	0	0	12.08	0	0	0	0	0	0	0	0	0
49872	49879	103186	103193	CGGGTTCG	0	0	0	0	0	0	0	0	0	0	0	0	95.6	0
49880	49892	73642	73654	ATAGGTCATCCGA	0	0	0	0	3.78	0	0	0	0	0	0	0	0	0
49902	49913	79615	79626	GGGGGTACTTTG	0	0	0	0	0	0	0	0	0	0	0	0	0	19.44
49914	49922	73677	73685	GTACCCACT	0	0	0	0	29.45	0	0	0	0	0	0	0	0	0
50004	50017	73767	73780	TTTTCTCGCAGCAA	0	0	0	0	9.82	0	0	0	0	0	0	0	0	0
50024	50027	73787	73790	TCGT	0	0	0	0	3.78	0	0	0	0	0	0	0	0	0
50035	50085	73798	73848	CCACCCTTGTAGCTGTCACCTGTAATTCGCGCAAGTGTGTCTGCACCCCCT	0	0	25.04	0	55.88	0	0	0	0	0	0	3.34	0	0
50086	50091	81144	81149	TCCCCA	0	0	0	0	0	0	0	0	0	0	11.15	0	0	0
50213	50216	103776	103779	TGGC	0	0	6.01	0	0	0	0	0	0	0	0	0	0	0
50325	50335	104391	104401	AAAAAAAAAAT	0	0	0	0	0	0	0	0	0	0	44.03	0	0	0
50328	50338	89459	89469	TTTTTTTTTGC	0	0	0	0	0	0	0	0	0	0	0	13.38	0	0
50371	50382	83657	83668	CGGCTCCCTCTC	0	0	12.02	0	0	0	0	0	0	0	0	0	0	0
50374	50383	83617	83626	ACGGCTCCCT	0	0	0	0	0	0	0	0	0	0	0	7.8	0	0
50376	50425	74203	74252	CACACCCTTCTCAAAGAACCGTACGTGACACTCTCGCGTCATACGGCTCC	0	0	45.07	0	48.33	0	0	0	0	0	3.34	0	13.13	110.31
50376	50425	74203	74252	GGAGCCGTATGACGCGAGAGTGTCACGTACGGTTCTTTGAGAAGGGTGTG	0	0	0	0	0	0	0	0	0	0	12.82	91.4	0	0
50385	50387	80517	80519	TCA	0	0	0	0	0	0	0	0	0	0	0	4.46	0	0
50396	50404	72985	72993	TGTCACGTA	0	0	0	0	0	0	0	0	0	0	0	16.16	0	0
50398	50410	102389	102401	TCACGTACGGTTC	0	0	0	0	0	0	0	0	0	0	0	2.23	0	0
50433	50437	68879	68883	CCTGC	0	0	0	0	8.31	0	0	0	0	0	0	0	0	0
50490	50503	74295	74308	CCCTTACTCTCCTA	0	0	0	0	0	0	0	0	0	0	6.13	8.36	14.71	12.08
51135	51138	85913	85916	ATAT	0	0	0	0	0	0	0	0	0	0	0	0	0	3.68
51143	51154	97453	97464	GAGGTTTAGTCA	0	0	0	0	0	0	0	0	0	0	0	0	0	37.29
51312	51320	103088	103096	GCTGCGCCT	0	0	0	0	0	0	0	0	0	0	10.59	0	0	0
51725	51735	102524	102534	CCCAAACGCGC	0	0	6.01	0	24.92	0	0	0	0	0	0	0	0	0
51790	51815	102589	102614	CCCATGCTATGGTTCCCTGCGGTCTG	0	0	28.04	0	20.39	0	0	0	0	0	0	35.67	2.1	33.09
51877	51889	100236	100248	CGAAAGGCGGGGC	0	0	0	0	3.78	0	0	0	0	0	0	0	0	0
51889	51897	102689	102697	GCCTTCCGG	0	0	0	0	0	3.78	0	0	0	0	0	0	0	0
52136	52147	102892	102903	GGGTGACAGATC	0	0	0	0	0	0	0	0	0	0	0	23.97	0	0
52177	52182	102931	102936	GGGCAA	0	0	0	0	0	0	0	0	0	0	0	0	0	7.88
52200	52211	94493	94504	ACGATGCCCTTT	0	0	0	0	0	0	0	0	0	0	0	0	0	4.73
52213	52224	65103	65114	GAGTGAAAGCCT	0	0	4.01	0	0	0	0	0	0	0	0	0	0	0
52228	52236	82808	82816	AGGAAAAGG	0	0	0	0	0	0	0	0	0	0	0	72.45	0	0
52232	52239	88727	88734	AAAGGAGG	0	0	0	0	0	0	0	0	0	0	0	0	0	34.14
52339	52357	62345	62363	AAAAAAAATATTTTTTTTT	0	0	4.01	0	0	0	0	0	0	0	0	0	0	28.36
52350	52361	89957	89968	TTTTTTTTGCTG	0	0	0	0	3.02	0	0	0	0	0	0	0	0	0
52554	52556	103021	103023	TGC	0	0	0	0	0	0	0	0	0	0	0	0	3.68	0
52589	52596	103592	103599	TTTTTCAG	0	0	18.03	0	6.04	0	0	0	0	0	0	0	0	0
52602	52620	103606	103624	CGCATGTGGCTCGTCCATG	0	0	60.09	0	16.61	0	0	0	0	0	0	0	0	0
52608	52613	89521	89526	GGCTCG	0	0	0	0	16.61	0	0	0	0	0	0	0	0	0
52618	52627	73005	73014	ATTTCCCCGC	0	0	0	0	40.02	0	0	0	0	0	0	0	0	0
52623	52626	103627	103630	GAAA	0	0	5.01	0	0	0	0	0	0	0	0	0	0	0
52624	52626	87715	87717	TTT	0	0	0	0	88.35	0	0	0	0	0	0	0	0	0
52628	52643	87719	87734	TCGCACGTGTGGTTCT	0	0	0	7.01	0	0	0	0	0	0	0	0	0	0
52630	52653	103634	103657	GCACGTGTGGTTCTGACCGGGGGG	0	0	0	0	15.86	0	0	0	0	0	0	0	0	0
52630	52653	103634	103657	CCCCCCGGTCAGAACCACACGTGC	0	0	64.1	0	12.08	0	0	0	0	0	0	0	0	0
52645	52654	89153	89162	ACCGGGGGGA	0	0	0	0	0	0	0	0	0	0	0	31.21	0	369.79
52646	52653	93271	93278	CCGGGGGG	0	0	0	0	3.02	0	0	0	0	0	0	0	0	0
52648	52657	103653	103662	GGGGGGAAAA	0	0	13.02	0	0	0	0	0	0	0	0	0	0	0
52655	52660	103659	103664	GCTTTT	0	0	16.03	0	3.02	0	0	0	0	0	0	0	0	0
52662	52670	103666	103674	CCCTATCGG	0	0	4.01	0	0	0	0	0	0	0	0	0	0	0
53380	53386	76447	76453	GCATTGC	0	0	0	0	0	0	0	0	0	0	0	2.23	0	0
53874	53883	102967	102976	CGTGAAAAAT	0	0	0	0	0	0	0	0	0	0	0	3.34	0	0
54114	54118	59699	59703	GGGCG	0	0	0	0	0	21.14	0	0	0	0	0	0	0	0
54149	54158	103980	103989	CAGTGCTTTC	0	0	0	0	0	0	0	0	0	0	2.79	0	0	4.73
54149	54158	103980	103989	CAGTGCTTTC	0	0	0	0	0	0	0	0	0	0	0	0	59.36	0
54303	54322	55574	55593	GTCATGATTCAGGGCGCAGG	0	0	9.01	0	0	0	0	0	0	0	2.79	0	0	0
55386	55392	104370	104376	GGCTCTC	0	0	0	0	0	0	0	0	0	0	11.15	0	0	0
55827	55838	84951	84962	AAGCCGAATTAG	0	0	0	0	118.55	0	0	0	0	0	0	0	0	0
55947	55953	105228	105234	GCTCTAC	0	0	0	0	5.29	0	0	0	0	0	2.79	0	0	0
56292	56294	82298	82300	GGT	0	0	0	0	20.39	0	0	0	0	0	0	0	0	0
56644	56653	60428	60437	TTTTTTTGTT	0	0	22.03	0	0	0	0	0	0	0	0	0	0	0
56710	56717	99892	99899	GGGATTGC	0	0	6.01	0	0	0	0	0	0	0	0	0	0	0
56830	56834	62938	62942	CCTCC	0	0	16.03	0	3.02	0	0	0	0	0	0	0	0	0
57052	57060	62062	62070	CCCTCTCTC	0	0	4.01	0	0	0	0	0	0	0	0	0	0	0
57059	57070	104633	104644	GGGGCGCAGCAA	0	0	8.01	0	21.14	0	0	0	0	0	4.46	0	0	0
57211	57219	93579	93587	CCCGCTTTG	0	0	0	0	17.37	0	0	0	0	0	0	0	0	0
57216	57225	89155	89164	CGGGGGGAGG	0	0	0	0	0	0	0	0	0	0	0	12.26	0	0
57217	57225	62771	62779	GGGGGGAGG	0	0	4.01	0	0	0	0	0	0	0	3.34	0	0	0
57220	57226	85690	85696	GGGAGGG	0	0	0	0	4.53	0	0	0	0	0	0	0	0	0
57224	57230	104819	104825	ACTCCCC	0	0	12.02	0	12.08	0	0	0	0	0	2.79	0	0	0
57289	57298	68737	68746	CCGCCAACAG	0	0	0	0	3.78	0	0	0	0	0	0	0	0	0
57302	57306	104468	104472	AGAGT	0	0	0	0	6.04	0	0	0	0	0	0	0	0	0
57309	57319	104088	104098	CCTGCGGCCTT	0	0	0	0	3.78	0	0	0	0	0	0	0	37.82	0
57311	57319	84523	84531	GGCCGCAGG	0	0	0	0	0	0	0	0	0	0	0	0	0	34.14
57379	57384	88535	88540	CGCGCG	0	0	0	0	0	0	0	0	0	0	0	2.23	0	0
58013	58016	86379	86382	CCCT	0	0	47.07	0	0	0	0	0	0	0	0	0	0	0
58097	58102	81473	81478	CTTTGT	0	0	0	0	0	0	0	0	0	0	2.79	0	0	0
58185	58195	97743	97753	GCATAAACAAA	0	0	0	0	0	0	0	0	0	0	0	14.49	0	0
58317	58323	83662	83668	GGAGCCG	0	0	0	0	19.63	0	0	0	0	0	0	0	0	0
58399	58408	63756	63765	GGCCGAAGAG	0	0	7.01	0	0	0	0	0	0	0	0	0	0	0
58408	58416	90897	90905	GAGCCAGGA	0	0	4.01	0	0	0	0	0	0	0	0	0	0	0
58511	58515	103100	103104	ACCGG	0	0	0	0	0	0	0	0	0	0	0	0	8.4	0
58552	58559	71303	71310	CGGTCGAG	0	0	5.01	0	0	0	0	0	0	0	0	0	0	0
58658	58666	102670	102678	CCCTTCCAA	0	0	0	0	0	0	0	0	0	0	0	19.51	0	0
58670	58675	85683	85688	AGCGGC	0	0	4.01	0	0	0	0	0	0	0	0	0	0	0
59284	59294	96339	96349	GCGCAGCAAAG	0	0	6.01	0	12.08	0	0	0	0	0	0	0	0	0
59544	59547	103105	103108	CTCC	0	0	4.01	0	3.02	0	0	0	0	0	0	0	0	0
59871	59880	79693	79702	AAAAAAATAT	0	0	9.01	0	0	0	0	0	0	0	0	0	0	0
59871	59885	89953	89967	AGCAAAAAAAAATAT	0	0	30.05	0	0	0	0	0	0	0	0	0	0	0
60780	60786	101340	101346	AAAAAAA	0	0	0	0	0	0	0	0	0	0	0	11.15	0	0
60789	60806	100177	100194	TATATATATTTTTTTTTT	0	0	0	0	0	0	0	0	0	0	0	0	0	35.19
60790	60806	101348	101364	AAAAAAAAAATATATAT	0	0	0	0	0	0	0	0	0	0	0	2.79	0	0
60862	60875	96125	96138	CAAAGCAAAGAAAG	0	0	0	0	0	0	0	0	0	0	0	11.7	0	0
60877	60883	96140	96146	GGGTAAA	0	0	0	0	0	21.9	0	0	0	0	0	0	0	0
61180	61187	101238	101245	GCCCTTGA	0	0	0	0	0	0	0	0	0	0	0	146.58	0	0
61247	61254	88681	88688	AAAGGCGC	0	0	0	0	0	0	0	0	0	0	0	0	0	52
61286	61293	92884	92891	TTTTCTAG	0	0	0	0	0	0	0	0	0	0	0	0	0	11.03
61296	61301	89564	89569	GTTCCG	0	0	0	0	0	0	0	0	0	0	0	0	0	8.4
61426	61436	93745	93755	AGAAAACGCAG	0	0	0	0	0	0	0	0	0	0	0	37.9	0	0
61946	61957	62005	62016	GCCTTCGGCCCT	0	0	0	0	0	0	0	0	0	0	3.34	0	0	0
62588	62597	101832	101841	TCCAAAAAGC	0	0	0	0	0	0	0	0	0	0	0	8.92	0	0
62770	62778	104816	104824	CTCCCCCCC	0	0	0	0	0	0	0	0	0	0	0	0	5.78	0
62793	62796	104853	104856	TGTG	0	0	0	0	0	0	0	0	0	0	0	0	2.1	0
63999	64003	104869	104873	ATTTT	0	0	0	0	0	0	0	0	0	0	6.69	0	0	0
64293	64307	105047	105061	AAAATATATTTTTTT	0	0	0	0	0	0	0	0	0	0	0	0	2.63	0
65054	65068	91934	91948	AAAAAAAAAATATAT	0	0	0	0	0	0	0	0	0	0	0	6.13	0	0
65214	65217	104593	104596	GGCA	0	0	0	0	0	0	0	0	0	0	6.13	0	0	0
65403	65412	104714	104723	TTTGCGCCCT	0	0	0	0	0	0	0	0	0	0	16.72	0	0	0
65624	65631	102982	102989	CCCTTTCC	0	0	0	0	0	0	0	0	0	0	0	0	0	2.1
65934	65941	99949	99956	CGTTTCTG	0	0	0	0	0	0	0	0	0	0	0	0	2.1	0
66509	66511	93653	93655	CTC	0	0	0	0	0	0	0	0	0	0	0	0	0	46.22
67108	67109	103638	103639	AC	0	0	0	0	0	0	0	0	0	0	2.79	0	0	0
69878	69887	103066	103075	GCGCTAGTTC	0	0	0	0	0	0	0	0	0	0	19.51	0	0	0
70025	70032	97539	97546	GTAAAGCA	0	0	0	0	0	0	0	0	0	0	0	5.02	0	0
70229	70266	80522	80559	GGTAACTATCTCGCACGGTTCGGAGAGCACTTTATTAT	0	0	0	0	0	0	0	0	0	0	2.23	3.34	0	0
70928	70931	102688	102691	CCCG	0	0	0	0	0	0	0	0	0	0	0	34.55	0	0
71237	71243	99888	99894	CCCGCAT	0	0	0	0	0	0	0	0	0	0	6.13	0	0	0
71300	71303	96658	96661	GGTC	0	0	0	0	0	0	0	0	0	0	0	17.28	0	0
71908	71921	105045	105058	ATATATTTTTTTTT	0	0	0	0	0	0	0	0	0	0	0	0	16.81	0
72311	72321	101536	101546	GGTGCCCGATC	0	0	0	0	0	0	0	0	0	0	0	0	0	2.1
72371	72377	104406	104412	ACGCGCA	0	0	0	0	0	0	0	0	0	0	6.13	0	0	0
72497	72502	94887	94892	CCAAGC	0	0	0	0	0	0	0	0	0	0	0	3.34	0	0
73389	73394	93019	93024	GCCCGC	0	0	0	0	0	5.29	0	0	0	0	0	0	0	0
73876	73886	104059	104069	ATTCATCCCCG	0	0	0	0	0	0	0	0	0	0	11.15	0	0	0
74204	74214	102368	102378	GAGCCGTATGA	0	0	0	0	0	0	0	0	0	0	0	2.23	0	0
76185	76194	103099	103108	CTCCACCGGT	0	0	0	0	0	0	0	0	0	0	5.57	0	0	0
77278	77282	77358	77362	CTATG	0	0	0	0	0	0	0	0	0	0	12.82	0	23.11	0
77284	77286	77364	77366	TGA	0	0	0	0	0	0	0	0	0	0	11.7	0	2.1	0
77886	77890	101593	101597	TGAGG	0	0	0	0	0	0	0	0	0	0	0	6.13	0	0
78166	78181	89452	89467	ATATATATTTTTTTTT	0	0	0	0	0	0	0	0	0	0	0	3.34	0	0
79101	79115	89795	89809	GGGAATAGCCAACCC	0	0	0	0	0	0	0	0	0	0	2.23	8.36	2.1	12.08
79452	79530	90134	90212	GAGCATTCGGTGGAACCGGTGAACCATACATTTTTCTAGATAGAGATGCGTGGGACAGAGGGCTCGTAGTACCTGCCTA	0	0	0	9.01	3.02	46.82	0	0	0	0	157.72	308.76	183.32	217.46
79545	79556	90263	90274	CTTTCCTTTTGC	0	0	0	0	0	6.8	0	0	0	0	0	11.15	0	4.2
79992	80002	104531	104541	TAGCCTTTTTT	0	0	0	0	0	0	0	0	0	0	0	0	20.49	0
80116	80121	95647	95652	GTTTCA	0	0	0	0	0	8.31	0	0	0	0	0	0	0	0
81127	81135	90295	90303	GCGCGGCGT	0	0	0	0	0	0	0	0	0	0	0	0	6.3	0
82936	82943	104475	104482	GCGGCCTT	0	0	0	0	0	0	0	0	0	0	7.25	0	0	0
83516	83520	96753	96757	GAAGC	0	0	0	52.08	0	0	0	0	0	0	0	0	0	0
84169	84171	104097	104099	ACC	0	0	0	0	0	0	0	0	0	0	10.03	0	0	0
84243	84252	87159	87168	GGGCGTAGCC	0	0	0	0	0	0	0	0	0	0	3.9	0	0	0
86001	86004	103153	103156	GGCT	0	0	0	0	0	0	0	0	0	0	10.03	0	0	0
87721	87734	103634	103647	AGAACCACACGTGC	0	0	0	0	0	0	0	0	0	0	2.23	0	0	0
89153	89157	103099	103103	CCGGT	0	0	0	0	0	0	0	0	0	0	3.34	0	0	0
89521	89526	103612	103617	GGCTCG	0	0	27.04	0	0	0	0	0	0	0	0	0	0	0
90260	90270	102077	102087	CCTTTTGCTTT	0	0	0	0	0	3.78	0	0	0	0	0	0	0	0
101002	101016	105047	105061	AAAATATATTTTTTT	0	0	0	0	0	0	0	0	0	0	2.23	0	0	0
101297	101303	103175	103181	CAAAATT	0	0	0	0	0	0	0	0	0	0	0	0	2.1	0
101427	101432	103755	103760	TCCCGC	0	0	0	0	0	0	0	0	0	0	3.34	0	0	0
101839	101847	103049	103057	GCTTTCGCT	0	0	0	0	0	0	0	0	0	0	8.36	0	65.13	0
102231	102237	103495	103501	TGCACCT	0	0	0	0	0	0	0	0	0	0	22.29	0	0	0
102368	102378	104774	104784	TCATACGGCTC	0	0	0	0	0	0	0	0	0	0	5.57	0	0	0
102389	102401	104795	104807	GAACCGTACGTGA	0	0	0	0	3.78	0	0	0	0	0	0	0	0	0

## Sheet: Supplementary Data 9
Supplementary Data 9. Position, palindromic sequence, and normalized read number of chloroplast DNA U-turn-like rearrangement (pal)
MM_START	HIT_POS	Sequence	WT	RECA1 KO-1	RECA1 KO-2	RECA2 KO-6	RECA2 KO-7	RECG KO-1	RECG KO-5
1812	1835	ATAAAAATGTATTTTTTTTTAT	0	3.7	0	0	0	0	0
2201	2225	ATAGGTGGAACAAGTTCATCTAT	0	0	0	0	0	3.71	0
8096	8139	ATGAACTGATCTAATTAACCAGCCAAAATTAACTTCAGTCAT	0	0	0	0	0	2.97	0
11034	10989	GCTGCAGTACATATTGTATTATCAGGTTTACTATTTTTAGCAGC	0	0	0	0	0	3.71	0
12604	12583	ATTTCACCCCCAGCTAAAAT	0	0	0	0	0	2.97	0
12648	12633	GCAAATATTGGCGC	0	3.7	0	0	0	0	0
14060	14036	ATAATGGATTCCATTGTTTCTAT	0	0	3.45	0	0	0	0
15245	15199	TTTTGTTCTTATTGTAATAAGCATACTATTCACAAAGAAATAAAA	0	0	0	0	0	0	2.65
17526	17547	TTTGGTAGCCCTCGACCAAA	0	0	0	0	0	2.97	0
19061	19106	GATAATAATACTCAAAATATTCAATTTTTAAAGAAATTATTATC	4	0	0	0	0	0	0
20129	20157	ATTGAATCACACACTTTTTGATCCAAT	0	3.7	0	0	0	0	0
21133	21150	ATAACGTACGCGTTAT	0	0	0	0	0	3.71	0
22518	22513	TATA	0	0	0	0	0	0	4.64
23165	23231	AATAAAACAAAGATTCAGCTACTTGAAAACCATCAGGTATTTTTTGACGTAAGGTTTGTTCAATT	0	0	0	0	0	2.97	0
23719	23705	CAACCTATGTATG	0	0	0	0	0	0	2.65
26799	26849	TCCTGCTTTTACACAATTAGATACTAAATTATCCATTTTTGAAACAGGA	0	3.7	0	0	0	0	0
28168	28141	AAATTTCTTGAGCTTCTTGCAAATTT	0	0	0	0	0	3.71	0
30171	30219	CTGTACTATTACAGGAGGTATGTTTAGTACCGATTCTTATAGTACAG	0	0	0	0	0	0	3.31
32957	32986	AATCATAGACATGTTTTAGTCAATGATT	0	0	0	0	0	0	3.31
36728	36776	CTCATAAAGGTCCTTTTACAGGCGAAGGTCATAAAGGATTATATGAG	0	0	0	0	0	5.19	0
36904	36844	GTAGCATAGTCAGTAGCTAAGTATGGATAAGGAGGCATAGCATACATATGATGAGCTAC	0	0	0	0	0	2.97	0
37727	37674	AATTACTTGAGACGCTTGTGCCCATAAGAAATCACGAAGCCATCCATTAATT	0	0	0	0	0	3.71	0
38539	38570	AAATGCCGAATCTCGTCTTAATCATCATTT	0	0	6.9	0	0	4.45	0
39334	39298	AAGTATGGAAGCCTAAAAATAAACTAGCCCAACTT	0	0	0	0	0	4.45	0
39538	39564	TAATAATAGCAATTCCTTATTCTTA	0	0	0	0	0	2.97	0
42253	42289	TTAATTTCAGTAGCTACACCACCTACAGAATTTAA	4	0	0	0	0	0	0
44303	44280	TTAGAAGGTTGTAATTTTCTAA	0	3.7	0	0	0	0	0
46507	46538	AAACCGTCCTCCAATAAATATAAGAGGTTT	0	3.7	0	0	0	0	0
48271	48289	AATTTGGTTGCCAAATT	0	0	0	5.51	0	0	0
53162	53115	AAAAAGAATGACCTTAGGTTTTTAAAAACCTAAGGTCATTCTTTTT	0	0	0	0	0	3.71	5.97
54547	54530	TGCAATAAAAGTTGCA	0	0	0	5.51	0	0	0
59880	59911	TAAAATTGTTTTAGCCTTATCTCATTTTTA	0	0	0	0	0	2.97	0
64315	64262	ATTAACCAGTTTTGGTTTATTATGCTAAATTGACAACCTAAAAAAGTCTAAT	0	3.7	0	0	0	0	0
67133	67115	AAAGAAGCAGCAACTTT	0	0	3.45	0	0	0	0
68219	68251	AAAGACTTCCAAAAAAATTTGTCATATCTTT	0	0	0	0	6.48	0	0
72404	72420	TACCTAACCTATGTA	0	0	0	0	0	0	3.98
74155	74126	AAGTCTAGTATATTGCGATGTGTGACTT	0	0	0	0	0	2.97	0
82763	82742	AAATCTGACAAATCAAATTT	4	0	0	0	0	0	0
86835	86861	GCAGCCGCGGTAAGACAGAGGATGC	0	0	0	0	6.48	0	0
89409	89387	ATCTCGTAGTTCCTACGGGAT	0	0	0	0	0	5.19	0
92409	92381	CGACGGCCCTTCCACTTGGTACCGTCG	0	0	0	0	0	3.71	0
92992	92980	GAACAAGGTTC	0	0	0	0	0	2.97	0
92999	93019	CCTGATTGTTTTTATCAGG	0	0	0	5.51	0	0	0
93182	93231	GTAGAGGAACCACACCAATCCATCCCGAACTTGGTGGTGAAACTCTAC	0	0	0	0	0	2.97	3.31
93262	93245	GTAGGGCTTCCCCTAC	0	5.55	0	0	0	5.19	0
93433	93413	TAGCCCGGTGGAATGGCTA	0	0	0	0	0	0	3.31
93649	93671	TGTTATCCATTATTTATAACA	0	0	0	0	0	3.71	0
94078	94029	GAACAAGAATCTTTGAATCTATATGAGATTAAACTCTCGATATTGTTC	4	0	0	0	0	0	0
94251	94212	CGCCTCCCTTTGTCTCGGAGATGCTCTCCGGGGAGGCG	0	8.33	0	0	0	0	0
95755	95793	AAGAAAAGTTATTCCTGTAATTGGCATATATTTTCTT	0	0	0	0	0	4.45	0
96165	96130	AATACATGCTGCAACTATGGTCGCTGCAGGTATT	0	0	0	0	0	2.97	0
96527	96511	AATTTGATCCAAATT	0	0	0	0	0	5.94	0
99452	99420	TGCAGTAGGAGCAATTCAAATTGTTTATGCA	0	0	0	0	0	0	2.65
99817	99844	CTTTTACCTCCCCAGATACATAAAAG	0	3.7	0	0	0	0	0
101545	101510	AGCTGCTGCACAAATTTTAATTTATGTAGGAGCT	0	0	0	0	0	0	2.65
102715	102737	ATAAAATAATCCAAATTTTAT	0	0	0	0	0	0	3.98
102856	102843	AACCTATAGGTT	0	0	0	0	0	0	3.98
108211	108257	ATGGTTTTAAAATAAAAGGATATATAATTTTTATTTGAAGACCAT	0	0	0	0	0	2.97	0
109318	109348	AAACCAAACTGCGACGAGCATTTTTGTTT	0	0	0	0	0	3.71	0
111635	111615	TTCTCAACTTAGTTCAGAA	0	0	0	0	0	0	2.65
112953	112913	CACCTGCCGGAGCTGGTTGTGGAGGCTATGTTGTAGGTG	0	0	0	0	0	0	2.65

## Sheet: Supplementary Data 10
Supplementary Data 10. Position, palindromic sequence, and normalized read number of mitochondrial DNA U-turn-like rearrangement (pal)
MM_START	HIT_POS	Sequence	WT	RECA1 KO-1	RECA1 KO-2	RECA2 KO-6	RECA2 KO-7	RECG KO-1	RECG KO-5
1812	1835	ATAAAAATGTATTTTTTTTTAT	0	3.7	0	0	0	0	0
2201	2225	ATAGGTGGAACAAGTTCATCTAT	0	0	0	0	0	3.71	0
8096	8139	ATGAACTGATCTAATTAACCAGCCAAAATTAACTTCAGTCAT	0	0	0	0	0	2.97	0
11034	10989	GCTGCAGTACATATTGTATTATCAGGTTTACTATTTTTAGCAGC	0	0	0	0	0	3.71	0
12604	12583	ATTTCACCCCCAGCTAAAAT	0	0	0	0	0	2.97	0
12648	12633	GCAAATATTGGCGC	0	3.7	0	0	0	0	0
14060	14036	ATAATGGATTCCATTGTTTCTAT	0	0	3.45	0	0	0	0
15245	15199	TTTTGTTCTTATTGTAATAAGCATACTATTCACAAAGAAATAAAA	0	0	0	0	0	0	2.65
17526	17547	TTTGGTAGCCCTCGACCAAA	0	0	0	0	0	2.97	0
19061	19106	GATAATAATACTCAAAATATTCAATTTTTAAAGAAATTATTATC	4	0	0	0	0	0	0
20129	20157	ATTGAATCACACACTTTTTGATCCAAT	0	3.7	0	0	0	0	0
21133	21150	ATAACGTACGCGTTAT	0	0	0	0	0	3.71	0
22518	22513	TATA	0	0	0	0	0	0	4.64
23165	23231	AATAAAACAAAGATTCAGCTACTTGAAAACCATCAGGTATTTTTTGACGTAAGGTTTGTTCAATT	0	0	0	0	0	2.97	0
23719	23705	CAACCTATGTATG	0	0	0	0	0	0	2.65
26799	26849	TCCTGCTTTTACACAATTAGATACTAAATTATCCATTTTTGAAACAGGA	0	3.7	0	0	0	0	0
28168	28141	AAATTTCTTGAGCTTCTTGCAAATTT	0	0	0	0	0	3.71	0
30171	30219	CTGTACTATTACAGGAGGTATGTTTAGTACCGATTCTTATAGTACAG	0	0	0	0	0	0	3.31
32957	32986	AATCATAGACATGTTTTAGTCAATGATT	0	0	0	0	0	0	3.31
36728	36776	CTCATAAAGGTCCTTTTACAGGCGAAGGTCATAAAGGATTATATGAG	0	0	0	0	0	5.19	0
36904	36844	GTAGCATAGTCAGTAGCTAAGTATGGATAAGGAGGCATAGCATACATATGATGAGCTAC	0	0	0	0	0	2.97	0
37727	37674	AATTACTTGAGACGCTTGTGCCCATAAGAAATCACGAAGCCATCCATTAATT	0	0	0	0	0	3.71	0
38539	38570	AAATGCCGAATCTCGTCTTAATCATCATTT	0	0	6.9	0	0	4.45	0
39334	39298	AAGTATGGAAGCCTAAAAATAAACTAGCCCAACTT	0	0	0	0	0	4.45	0
39538	39564	TAATAATAGCAATTCCTTATTCTTA	0	0	0	0	0	2.97	0
42253	42289	TTAATTTCAGTAGCTACACCACCTACAGAATTTAA	4	0	0	0	0	0	0
44303	44280	TTAGAAGGTTGTAATTTTCTAA	0	3.7	0	0	0	0	0
46507	46538	AAACCGTCCTCCAATAAATATAAGAGGTTT	0	3.7	0	0	0	0	0
48271	48289	AATTTGGTTGCCAAATT	0	0	0	5.51	0	0	0
53162	53115	AAAAAGAATGACCTTAGGTTTTTAAAAACCTAAGGTCATTCTTTTT	0	0	0	0	0	3.71	5.97
54547	54530	TGCAATAAAAGTTGCA	0	0	0	5.51	0	0	0
59880	59911	TAAAATTGTTTTAGCCTTATCTCATTTTTA	0	0	0	0	0	2.97	0
64315	64262	ATTAACCAGTTTTGGTTTATTATGCTAAATTGACAACCTAAAAAAGTCTAAT	0	3.7	0	0	0	0	0
67133	67115	AAAGAAGCAGCAACTTT	0	0	3.45	0	0	0	0
68219	68251	AAAGACTTCCAAAAAAATTTGTCATATCTTT	0	0	0	0	6.48	0	0
72404	72420	TACCTAACCTATGTA	0	0	0	0	0	0	3.98
74155	74126	AAGTCTAGTATATTGCGATGTGTGACTT	0	0	0	0	0	2.97	0
82763	82742	AAATCTGACAAATCAAATTT	4	0	0	0	0	0	0
86835	86861	GCAGCCGCGGTAAGACAGAGGATGC	0	0	0	0	6.48	0	0
89409	89387	ATCTCGTAGTTCCTACGGGAT	0	0	0	0	0	5.19	0
92409	92381	CGACGGCCCTTCCACTTGGTACCGTCG	0	0	0	0	0	3.71	0
92992	92980	GAACAAGGTTC	0	0	0	0	0	2.97	0
92999	93019	CCTGATTGTTTTTATCAGG	0	0	0	5.51	0	0	0
93182	93231	GTAGAGGAACCACACCAATCCATCCCGAACTTGGTGGTGAAACTCTAC	0	0	0	0	0	2.97	3.31
93262	93245	GTAGGGCTTCCCCTAC	0	5.55	0	0	0	5.19	0
93433	93413	TAGCCCGGTGGAATGGCTA	0	0	0	0	0	0	3.31
93649	93671	TGTTATCCATTATTTATAACA	0	0	0	0	0	3.71	0
94078	94029	GAACAAGAATCTTTGAATCTATATGAGATTAAACTCTCGATATTGTTC	4	0	0	0	0	0	0
94251	94212	CGCCTCCCTTTGTCTCGGAGATGCTCTCCGGGGAGGCG	0	8.33	0	0	0	0	0
95755	95793	AAGAAAAGTTATTCCTGTAATTGGCATATATTTTCTT	0	0	0	0	0	4.45	0
96165	96130	AATACATGCTGCAACTATGGTCGCTGCAGGTATT	0	0	0	0	0	2.97	0
96527	96511	AATTTGATCCAAATT	0	0	0	0	0	5.94	0
99452	99420	TGCAGTAGGAGCAATTCAAATTGTTTATGCA	0	0	0	0	0	0	2.65
99817	99844	CTTTTACCTCCCCAGATACATAAAAG	0	3.7	0	0	0	0	0
101545	101510	AGCTGCTGCACAAATTTTAATTTATGTAGGAGCT	0	0	0	0	0	0	2.65
102715	102737	ATAAAATAATCCAAATTTTAT	0	0	0	0	0	0	3.98
102856	102843	AACCTATAGGTT	0	0	0	0	0	0	3.98
108211	108257	ATGGTTTTAAAATAAAAGGATATATAATTTTTATTTGAAGACCAT	0	0	0	0	0	2.97	0
109318	109348	AAACCAAACTGCGACGAGCATTTTTGTTT	0	0	0	0	0	3.71	0
111635	111615	TTCTCAACTTAGTTCAGAA	0	0	0	0	0	0	2.65
112953	112913	CACCTGCCGGAGCTGGTTGTGGAGGCTATGTTGTAGGTG	0	0	0	0	0	0	2.65

## Sheet: Supplementary Data 11
Supplementary Data 11. Position and normalized read number of chloroplast DNA recombination without repeat (unk)
MM_START	HIT_POS	WT	RECA1 KO-1	RECA1 KO-2	RECA2 KO-6	RECA2 KO-7	RECG KO-1	RECG KO-5
-85218	3	5	0	0	0	2.47	0	0
-51657	-51655	0	0	4.64	0	0	0	0
45050	29295	0	0	0	3.63	0	0	0
-42027	-41953	0	0	0	0	0	233.17	875.02
-52476	-54382	0	0	0	0	0	5.39	0
61942	62003	0	0	0	0	0	75.48	369.62
61959	62020	0	0	0	0	0	52.56	24.14
-61997	-61936	0	0	0	0	0	115.91	437.51
93293	93294	0	0	0	0	0	0	7.54

## Sheet: Supplementary Data 12
Supplementary Data 12. Position and normalized read number of mitochondrial DNA recombination without repeat (unk)
MM_START	HIT_POS	WT	RECA1 KO-1	RECA1 KO-2	RECA2 KO-6	RECA2 KO-7	RECG KO-1	RECG KO-5
-16733	-57057	0	0	5.3	0	0	0	0
42892	89770	0	0	5.3	0	0	0	0
-73849	-50086	0	0	6.62	0	0	0	0
17602	103188	0	0	0	0	0	30.5	0
62776	574	0	0	0	0	0	12.56	0
68671	88393	0	0	0	0	0	7.18	0
-81308	-40618	0	0	0	0	0	14.35	0
-101816	-39842	0	0	0	0	0	7.18	0
-103186	-17600	0	0	0	0	0	30.5	0
-104814	-57216	0	0	0	0	0	23.33	0
-23581	-46506	0	0	0	0	0	0	17.13
46507	23582	0	0	0	0	0	0	11.42

## Sheet: Supplementary Data 13
Supplementary Data 13. Position, length, sequence,and normalized read number of chloroplast DNA insertion (ins)
Position	Length	Sequence	WT	RECA1 KO-1	RECA1 KO-2	RECA2 KO-6	RECA2 KO-7	RECG KO-1	RECG KO-5
250	1	N	0	0	6.04	0	0	0	0
866	1	N	0	0	0	0	6.48	0	0
1615	1	A	0	10.18	0	0	0	0	0
5829	1	N	5	0	0	0	0	0	0
5871	2	AT	0	0	0	0	14.58	0	0
7507	1	T	0	0	0	5.51	0	0	0
7516	1	N	4	0	0	6.89	8.1	0	0
8432	2	TA	0	0	0	0	6.48	0	6.63
8538	1	T	0	0	0	0	9.72	0	0
11622	1	A	0	0	0	0	6.48	0	0
12252	1	T	5	0	0	0	0	0	0
13323	1	T	0	0	0	0	0	0	5.3
13382	1	A	0	0	0	0	0	0	2.65
14237	2	AT	0	10.18	7.76	0	0	14.84	0
15452	1	N	0	0	4.31	0	0	0	0
15514	1	A	4	0	0	0	0	4.45	5.3
15904	2	AT	0	0	7.76	0	8.1	11.13	0
17320	1	A	0	0	0	0	8.1	0	0
17722	1	T	0	0	0	5.51	0	0	0
17730	1	T	0	5.55	0	0	0	0	0
18191	1	A	0	4.63	6.04	0	0	0	3.98
18576	1	T	0	0	0	0	6.48	0	0
18992	1	T	0	0	0	5.51	0	0	0
20320	1	A	10	0	0	0	30.77	0	0
20329	1	A	0	0	13.79	0	19.44	0	0
21207	1	T	0	0	0	17.9	0	0	9.94
21399	1	A	8	0	0	0	0	0	0
21591	1	T	10	0	0	5.51	0	0	7.95
22389	1	A	0	6.48	7.76	0	8.1	0	9.28
22412	1	A	0	4.63	0	5.51	0	0	2.65
24388	1	T	0	0	0	0	17.82	0	0
25991	1	T	0	0	0	0	0	0	2.65
29391	1	A	0	3.7	0	0	0	0	2.65
32198	1	T	5	9.26	9.48	0	6.48	0	0
33294	1	T	0	0	0	0	0	3.71	3.98
33660	1	A	0	0	0	0	0	0	3.31
33961	1	T	0	4.63	5.17	9.64	0	8.9	9.28
34272	1	T	0	3.7	0	0	0	0	0
35132	1	A	0	5.55	0	0	0	0	0
35646	1	A	0	0	3.45	5.51	0	0	0
35654	1	A	0	3.7	0	5.51	0	0	0
40820	1	T	4	0	0	0	0	0	0
40831	1	A	0	0	0	0	0	0	5.3
41068	1	T	0	0	5.17	0	0	0	0
41206	2	AT	0	0	4.31	0	0	0	0
44813	1	A	12	0	12.93	8.26	16.2	6.68	0
45458	1	T	0	4.63	0	0	0	0	0
46949	1	T	6	4.63	7.76	0	0	0	0
47227	1	T	4	0	0	0	0	0	0
47400	1	T	14	16.66	12.07	11.02	0	12.61	7.95
47716	1	T	0	4.63	0	0	0	0	0
47741	1	A	0	0	0	0	0	0	2.65
49325	1	T	11	0	0	0	0	0	0
49651	1	T	0	0	0	0	0	4.45	0
49951	1	T	0	0	0	0	0	0	14.58
50201	1	T	0	0	0	6.89	0	0	0
50554	1	T	0	15.74	14.66	0	12.96	0	0
51076	1	T	5	0	0	0	0	0	0
52049	1	A	5	0	0	0	0	0	0
52564	1	A	0	4.63	0	0	0	0	0
52572	1	A	0	0	0	0	6.48	2.97	0
52814	1	T	0	14.81	0	0	0	0	0
55141	1	T	0	0	0	0	0	0	3.31
55437	1	A	0	0	4.31	0	0	5.19	3.98
55946	1	T	0	0	0	0	6.48	0	0
56046	1	T	0	0	0	9.64	32.39	0	0
56210	1	T	0	8.33	0	0	8.1	0	5.3
56253	1	T	0	0	3.45	0	0	0	0
56790	1	T	4	4.63	0	0	0	0	0
56946	2	AT	0	0	3.45	0	0	0	0
57324	1	T	0	0	0	0	0	0	2.65
59033	1	T	5	4.63	0	8.26	8.1	0	5.3
59518	1	T	0	0	0	0	6.48	0	0
59827	1	T	0	14.81	0	13.77	12.96	6.68	0
60994	1	T	0	0	0	0	0	0	2.65
61305	1	T	0	0	0	5.51	0	0	0
63825	1	T	5	0	0	0	0	3.71	0
64219	1	T	0	0	0	0	0	7.42	0
64407	1	T	6	0	0	0	0	0	0
64517	1	A	0	0	0	9.64	0	0	0
65451	1	A	12	0	8.62	0	0	0	5.3
68510	3	ATT	0	0	0	0	0	0	5.3
68513	3	ATT	0	0	0	0	0	0	3.31
68708	1	T	0	0	0	0	14.58	0	0
69642	1	T	11	0	0	0	0	0	0
69792	1	A	9	0	0	0	0	0	0
69859	1	T	0	0	0	6.89	0	0	0
70467	1	T	0	0	8.62	0	14.58	3.71	0
73329	1	T	0	0	4.31	0	0	0	0
73414	1	T	0	0	0	5.51	0	0	0
75063	1	T	4	0	0	0	0	0	0
76955	1	A	0	0	0	6.89	0	0	0
77047	1	T	10	0	4.31	0	0	0	0
78277	1	T	0	7.4	0	0	6.48	0	3.31
78285	1	T	0	0	0	0	6.48	0	3.98
78808	1	A	0	0	0	0	22.68	58.61	0
79204	1	T	0	0	14.66	11.02	0	7.42	0
79747	2	TA	0	0	17.24	16.53	0	11.87	9.28
79860	1	T	5	0	0	0	0	0	0
81901	1	T	11	3.7	6.9	8.26	0	6.68	0
84454	1	T	0	0	0	0	0	8.16	5.3
85194	1	T	0	0	3.45	0	0	0	0
85837	1	A	0	0	0	0	6.48	0	0
86067	1	T	0	0	0	0	6.48	4.45	0
88846	1	A	13	0	4.31	0	11.34	4.45	0
89582	1	T	0	0	0	19.28	0	0	0
92132	1	G	0	0	0	5.51	6.48	0	0
92139	1	G	0	5.55	0	0	0	3.71	0
93576	1	T	0	0	5.17	0	0	0	0
94804	1	A	0	4.63	0	0	0	0	0
95068	1	A	0	0	0	0	0	0	3.31
95420	1	A	8	0	0	0	0	0	0
95504	1	T	0	0	0	0	0	5.94	0
96507	1	A	0	0	0	0	0	0	2.65
96873	1	A	5	7.4	3.45	0	0	0	0
97325	1	T	0	13.88	10.35	16.53	17.82	0	0
97735	2	AT	0	0	0	0	0	2.97	0
97746	2	TA	0	0	0	0	0	0	2.65
97847	1	A	0	3.7	0	0	0	0	0
98264	1	A	0	0	0	0	0	48.97	0
98272	1	A	0	0	0	0	0	30.42	0
100705	1	T	0	0	11.21	0	0	0	9.94
101140	1	T	0	0	4.31	0	0	0	0
101159	1	T	0	5.55	0	0	0	0	0
101397	1	A	0	5.55	4.31	0	0	0	0
101593	1	A	0	0	12.07	0	16.2	0	0
102374	2	AT	0	4.63	0	5.51	0	5.19	0
103566	1	T	0	6.48	0	0	0	0	4.64
103785	1	A	0	21.29	0	0	16.2	0	0
104133	1	A	0	0	0	0	12.96	0	0
106924	1	A	0	0	0	0	6.48	0	0
107596	1	T	0	0	0	0	0	13.36	0
108174	1	T	7	0	0	0	0	0	0
108675	1	A	0	4.63	6.9	6.89	11.34	9.65	0
109585	1	T	0	0	0	16.53	0	17.81	0
109840	1	T	0	0	6.9	0	6.48	8.16	0
110777	1	A	0	0	3.45	0	0	0	0
110801	1	T	0	0	0	0	8.1	0	0
112165	1	A	0	0	0	5.51	0	0	0
112173	1	A	0	0	0	0	0	6.68	0

## Sheet: Supplementary Data 14
Supplementary Data 14. Position, length, sequence,and normalized read number of mitochondrial DNA insertion (ins)
Position	Length	Sequence	WT	RECA1 KO-1	RECA1 KO-2	RECA2 KO-6	RECA2 KO-7	RECG KO-1	RECG KO-5
1614	1	T	0	8.01	5.29	0	10.93	5.57	0
2821	1	C	0	0	0	0	0	0	2.1
8803	1	A	4	4.01	0	8.7	10.93	0	0
8805	1	A	0	5.01	0	0	8.5	0	0
11200	1	T	0	6.01	3.02	6.21	0	0	0
11261	13	ATTGATTAGCATT	0	0	0	0	0	0	30.99
11274	13	ATTGATTAGCATT	0	0	0	0	0	0	24.16
11827	1	A	0	5.01	4.53	0	6.07	0	6.83
12249	1	T	0	5.01	0	0	0	0	2.63
13644	1	A	0	0	3.78	0	0	0	0
14388	1	A	0	0	0	4.97	0	0	0
14405	1	T	0	5.01	0	0	0	0	0
16753	1	T	0	0	0	4.97	0	0	0
17399	1	A	0	0	0	0	0	2.79	0
18007	1	T	0	7.01	10.57	0	0	0	0
18547	1	T	0	8.01	0	0	0	0	0
19013	1	A	0	0	6.04	0	0	3.9	0
20754	2	AT	7	4.01	0	0	0	0	2.1
20885	1	T	0	4.01	0	0	0	0	0
23385	1	A	0	6.01	5.29	0	0	2.23	0
24460	1	A	0	9.01	0	0	0	0	0
24997	1	A	0	0	7.55	0	0	0	4.73
25287	1	A	0	4.01	0	0	0	0	0
25295	1	A	0	0	0	0	0	0	3.15
26369	1	A	0	9.01	36.24	0	0	0	2.63
26378	1	A	0	0	36.24	0	0	0	0
28183	2	TA	0	0	3.78	0	0	2.79	0
28196	2	AT	0	4.01	4.53	0	0	0	0
28891	1	A	0	0	4.53	0	0	0	0
28898	1	A	0	0	3.78	0	0	0	0
29082	1	A	0	0	0	0	0	0	2.1
29620	1	T	0	4.01	0	0	0	0	0
29788	2	AT	0	4.01	4.53	0	0	0	0
29797	2	AT	0	40.06	0	0	0	0	0
29807	2	AT	0	23.04	0	0	0	0	0
30298	1	A	0	0	0	0	0	0	2.63
31038	1	A	0	0	4.53	0	0	0	0
31507	1	G	0	7.01	0	0	0	0	0
31515	1	G	0	0	0	0	0	3.34	2.63
35919	1	T	0	6.01	4.53	0	0	0	0
37598	1	A	0	0	19.63	0	0	4.46	0
37608	1	A	0	5.01	15.86	4.97	0	2.23	0
37812	1	A	0	0	0	0	0	0	2.63
38415	1	A	0	4.01	0	0	0	0	0
39067	1	A	0	0	3.02	0	0	0	0
39674	1	A	0	0	4.53	0	0	0	0
39991	1	A	0	0	0	0	0	0	2.1
44582	2	AT	0	6.01	0	0	0	0	0
54441	1	A	0	0	3.78	0	0	0	0
54753	2	AT	0	0	0	0	0	2.23	0
56205	1	T	6	4.01	0	0	0	0	0
56215	1	T	0	6.01	0	0	0	0	0
56902	1	A	0	0	0	0	0	2.23	0
57141	1	T	0	0	0	0	0	2.23	0
58394	1	T	0	0	0	0	0	0	2.1
59867	1	A	0	0	5.29	0	6.07	0	0
59873	1	T	0	0	0	0	0	2.23	0
63993	1	A	0	0	0	0	0	0	2.1
64357	1	A	0	0	0	0	0	2.23	0
71483	2	AT	0	0	0	0	0	2.23	0
72931	4	ATAT	4	5.01	0	0	0	0	0
73428	1	T	5	0	0	0	0	2.79	5.78
74743	2	AT	0	0	5.29	0	0	0	2.63
76561	1	T	0	0	0	0	4.86	0	0
77196	1	A	0	0	0	0	0	2.23	2.63
81222	1	A	0	0	0	0	0	0	2.63
81307	1	C	0	0	0	0	0	5.02	0
84845	1	A	0	0	6.04	0	0	0	2.1
85258	1	T	0	0	0	0	0	3.34	0
85816	1	A	0	0	0	0	0	0	2.1
89480	1	T	0	0	0	0	0	2.23	0
89488	1	T	0	4.01	0	0	0	0	0
92662	1	T	0	0	0	0	0	2.23	0
94037	1	A	0	0	0	0	6.07	0	0
96304	1	A	0	0	0	0	4.86	0	0

[truncated: 4 more sheets: Supplementary Data 15, Supplementary Data 16, Supplementary Data 17, Supplementary Data 18]
