# Supplementary material for: Ultra-deep sequencing reveals dramatic alteration of organellar genomes in Physcomitrella patens due to biased asymmetric recombination
Source: Commun Biol. 2021 May 27;4:633. doi: 10.1038/s42003-021-02141-x (PMC8159992; doi:10.1038/s42003-021-02141-x)
Supplement: Supplementary file 7 — Supplementary Data 4 [file 42003_2021_2141_MOESM7_ESM.xlsx]

## Sheet: Sheet1
Supplementary Dataset 19
Dataset for Figure 1
	Ratio of reads mapped to nuclear (nc), chloroplast (cp), or mitochondrial (mt) DNA.
	Nc	Cp	Mt	Total
WT	63.0717	32.491	4.03424	99.5969
RECA1 KO-1	58.3957	36.9687	4.24205	99.6064
RECA1 KO-2	58.0954	36.3797	5.15756	99.6327
RECA2 KO-6	74.0324	22.4235	3.08487	99.5407
RECA2 KO-7	74.1943	21.7888	3.60704	99.5901
RECG KO-1	48.5525	43.8215	7.24354	99.6176
RECG KO-5	48.028	44.5802	6.98503	99.5932
